# Supplementary material for: Phenylalanine Modification in Plasma-Driven Biocatalysis Revealed by Solvent Accessibility and Reactive Dynamics in Combination with Protein Mass Spectrometry
Source: J Phys Chem B. 2025 Oct 23;129(44):11374–86. doi: 10.1021/acs.jpcb.5c03518 (PMC12598871; doi:10.1021/acs.jpcb.5c03518)
Supplement: Supplementary file 1 [file jp5c03518_si_001.zip › 01_full_text.tex]

%%%%%%%%%%%%%%%%%%%%%%%%%%%%%%%%%%%%%%%%%%%%%%%%%%%%%%%%%%%%%%%%%%%%%
%% This is a (brief) model paper using the achemso class
%% The document class accepts keyval options, which should include
%% the target journal and optionally the manuscript type. 
%%%%%%%%%%%%%%%%%%%%%%%%%%%%%%%%%%%%%%%%%%%%%%%%%%%%%%%%%%%%%%%%%%%%%
\documentclass[journal=jacsat,manuscript=article]{achemso}

%%%%%%%%%%%%%%%%%%%%%%%%%%%%%%%%%%%%%%%%%%%%%%%%%%%%%%%%%%%%%%%%%%%%%
%% Place any additional packages needed here.  Only include packages
%% which are essential, to avoid problems later. Do NOT use any
%% packages which require e-TeX (for example etoolbox): the e-TeX
%% extensions are not currently available on the ACS conversion
%% servers.
%%%%%%%%%%%%%%%%%%%%%%%%%%%%%%%%%%%%%%%%%%%%%%%%%%%%%%%%%%%%%%%%%%%%%
\usepackage[version=3]{mhchem} % Formula subscripts using \ce{}
% images
\usepackage{graphicx}
\graphicspath{ {images/} }
\usepackage[export]{adjustbox}
\usepackage{wrapfig}
\usepackage{subcaption}
% math
\usepackage{mathrsfs,amsmath,amssymb}
\usepackage{float}
% chemformula
\usepackage{chemformula}
%%%%%%%%%%%%%%%%%%%%%%%%%%%%%%%%%%%%%%%%%%%%%%%%%%%%%%%%%%%%%%%%%%%%%
%% If issues arise when submitting your manuscript, you may want to
%% un-comment the next line.  This provides information on the
%% version of every file you have used.
%%%%%%%%%%%%%%%%%%%%%%%%%%%%%%%%%%%%%%%%%%%%%%%%%%%%%%%%%%%%%%%%%%%%%
%%\listfiles

%%%%%%%%%%%%%%%%%%%%%%%%%%%%%%%%%%%%%%%%%%%%%%%%%%%%%%%%%%%%%%%%%%%%%
%% Place any additional macros here.  Please use \newcommand* where
%% possible, and avoid layout-changing macros (which are not used
%% when typesetting).
%%%%%%%%%%%%%%%%%%%%%%%%%%%%%%%%%%%%%%%%%%%%%%%%%%%%%%%%%%%%%%%%%%%%%
\newcommand*\mycommand[1]{\texttt{\emph{#1}}}


\newcommand{\beginsupplement}{%
        \setcounter{table}{0}
        \renewcommand{\thetable}{S\arabic{table}}%
        \setcounter{figure}{0}
        \renewcommand{\thefigure}{S\arabic{figure}}%
        \setcounter{section}{0}
        \renewcommand{\thesection}{S\arabic{section}}
        \setcounter{page}{1}
        \renewcommand{\thepage}{S\arabic{page}}
     }

%%%%%%%%%%%%%%%%%%%%%%%%%%%%%%%%%%%%%%%%%%%%%%%%%%%%%%%%%%%%%%%%%%%%%
%% Meta-data block
%% ---------------
%% Each author should be given as a separate \author command.
%%
%% Corresponding authors should have an e-mail given after the author
%% name as an \email command. Phone and fax numbers can be given
%% using \phone and \fax, respectively; this information is optional.
%%
%% The affiliation of authors is given after the authors; each
%% \affiliation command applies to all preceding authors not already
%% assigned an affiliation.
%%
%% The affiliation takes an option argument for the short name.  This
%% will typically be something like "University of Somewhere".
%%
%% The \altaffiliation macro should be used for new address, etc.
%% On the other hand, \alsoaffiliation is used on a per author basis
%% when authors are associated with multiple institutions.
%%%%%%%%%%%%%%%%%%%%%%%%%%%%%%%%%%%%%%%%%%%%%%%%%%%%%%%%%%%%%%%%%%%%%
\author{Hanna-Friederike Poggemann}
%\email{hanna-friederike.poggemann@uni-ulm.de}
\affiliation[UULM] {Institute of Electrochemistry, Ulm University, D-89081 Ulm, Germany}
\author{Sabrina Klopsch}
\affiliation[RUB] {Applied Microbiology, Faculty of Biology and Biotechnology, Ruhr University Bochum, D-44801 Bochum, Germany}
%\altaffiliation{A shared footnote}
\author{Simon Homann}
\affiliation[UULM] {Institute of Electrochemistry, Ulm University, D-89081 Ulm, Germany}
%\altaffiliation{Current address: Some other place, Othert\"own, Germany}
\author{Tim Dirks}
\affiliation[RUB] {Applied Microbiology, Faculty of Biology and Biotechnology, Ruhr University Bochum, D-44801 Bochum, Germany}
\author{Sina Schäkermann}
\affiliation[RUB] {Applied Microbiology, Faculty of Biology and Biotechnology, Ruhr University Bochum, D-44801 Bochum, Germany}
\author{Julia E. Bandow}
\affiliation[RUB] {Applied Microbiology, Faculty of Biology and Biotechnology, Ruhr University Bochum, D-44801 Bochum, Germany}
\author{Timo Jacob}
\affiliation[UULM] {Institute of Electrochemistry, Ulm University, D-89081 Ulm, Germany}
\alsoaffiliation[KIT] {Karlsruhe Institute of Technology (KIT), D-76049 Karlsruhe, Germany}
\alsoaffiliation[HIU] {Helmholtz Institute Ulm (HIU) Electrochemical Energy Storage, D-89081 Ulm, Germany}
\author{Christoph Jung}
\email{christoph.jung@kit.edu}
\affiliation[UULM] {Institute of Electrochemistry, Ulm University, D-89081 Ulm,  Germany}
\alsoaffiliation[KIT] {Karlsruhe Institute of Technology (KIT), D-76049 Karlsruhe, Germany}
\alsoaffiliation[HIU] {Helmholtz Institute Ulm (HIU) Electrochemical Energy Storage, D-89081 Ulm, Germany}

%%%%%%%%%%%%%%%%%%%%%%%%%%%%%%%%%%%%%%%%%%%%%%%%%%%%%%%%%%%%%%%%%%%%%
%% The document title should be given as usual. Some journals require
%% a running title from the author: this should be supplied as an
%% optional argument to \title.
%%%%%%%%%%%%%%%%%%%%%%%%%%%%%%%%%%%%%%%%%%%%%%%%%%%%%%%%%%%%%%%%%%%%%
\title[An \textsf{achemso} demo]
  {Phenylalanine modification in plasma-driven biocatalysis revealed by solvent accessibility and reactive dynamics in combination with protein mass spectrometry}
% The combination of solvent accessibility and reactive dynamics with protein mass spectrometry reveals phenylalanine modification in plasma-driven biocatalysis 
  
% Prediction of Protein--Plasma Interactions in Plasma-driven Biocatalysis: A Combination of Solvent Accessibility and Reactive Dynamics

%2. Leveraging solvent accessibility and reactive dynamics for predictive insights into plasma-assisted biocatalysis

%3. Integrative prediction of protein-plasma interactions and mass spectrometry data to improve plasma-driven biocatalysis

%%%%%%%%%%%%%%%%%%%%%%%%%%%%%%%%%%%%%%%%%%%%%%%%%%%%%%%%%%%%%%%%%%%%%
%% Some journals require a list of abbreviations or keywords to be
%% supplied. These should be set up here, and will be printed after
%% the title and author information, if needed.
%%%%%%%%%%%%%%%%%%%%%%%%%%%%%%%%%%%%%%%%%%%%%%%%%%%%%%%%%%%%%%%%%%%%%
\abbreviations{MD}
\keywords{Molecular dynamics simulation, plasma protein interactions}

%%%%%%%%%%%%%%%%%%%%%%%%%%%%%%%%%%%%%%%%%%%%%%%%%%%%%%%%%%%%%%%%%%%%%
%% The manuscript does not need to include \maketitle, which is
%% executed automatically.
%%%%%%%%%%%%%%%%%%%%%%%%%%%%%%%%%%%%%%%%%%%%%%%%%%%%%%%%%%%%%%%%%%%%%
\begin{document}

%%%%%%%%%%%%%%%%%%%%%%%%%%%%%%%%%%%%%%%%%%%%%%%%%%%%%%%%%%%%%%%%%%%%%
%% The "tocentry" environment can be used to create an entry for the
%% graphical table of contents. It is given here as some journals
%% require that it is printed as part of the abstract page. It will
%% be automatically moved as appropriate.
%%%%%%%%%%%%%%%%%%%%%%%%%%%%%%%%%%%%%%%%%%%%%%%%%%%%%%%%%%%%%%%%%%%%%

\input{02_supporting_information}
%%%%%%%%%%%%%%%%%%%%%%%%%%%%%%%%%%%%%%%%%%%%%%%%%%%%%%%%%%%%%%%%%%%%%
%% The appropriate \bibliography command should be placed here.
%% Notice that the class file automatically sets \bibliographystyle
%% and also names the section correctly.
%%%%%%%%%%%%%%%%%%%%%%%%%%%%%%%%%%%%%%%%%%%%%%%%%%%%%%%%%%%%%%%%%%%%%
\bibliography{Lit_Bio-Catalysis}
\end{document}
