# Supplementary material for: Phenylalanine Modification in Plasma-Driven Biocatalysis Revealed by Solvent Accessibility and Reactive Dynamics in Combination with Protein Mass Spectrometry
Source: J Phys Chem B. 2025 Oct 23;129(44):11374–86. doi: 10.1021/acs.jpcb.5c03518 (PMC12598871; doi:10.1021/acs.jpcb.5c03518)
Supplement: Supplementary file 1 [file jp5c03518_si_001.zip › 02_supporting_information.tex]

\beginsupplement
\newpage
\section{Supporting information}
\subsection{Amino acid sequence of \textit{Cvi}UPO}
\label{cviUPO_sequence}
\begin{figure}[H]
    \centering
    \includegraphics[width=1\textwidth]{SI-Images/Sequence_CviUPO.png}
    \caption{Amino acid sequence of the \textit{Collariella virescens} UPO used in the experimental study. The poly-His tail sequence is shown in italics and thrombin recognition sequence is underlined. The amino acid positions without the poly-His tail sequence (utilized in the text) are shown in brackets.}
    \label{sequence_cviUPO}
\end{figure}

\subsection{Explanation to the species nature in ReaxFF} \label{SI_Species}
It is important to note that, due to the limitations of the reactive molecular dynamics approach, modeling real plasma species remains a significant challenge.
Fundamentally, the primary limitation arises from the nature of the datasets used to parameterize force fields (FFs). High-quality FFs are typically derived from quantum mechanical (QM) calculations, which are inherently restricted to ground-state descriptions. Consequently, any molecular dynamics (MD)-scale representation of plasma species is necessarily limited in accuracy. While the explicit treatment of plasma species within the QM regime is a distinct and important topic, it falls outside the scope of the present study.
In a similar context, and most importantly, the ReaxFF employed in this study was not developed by us \cite{Monti2013Exploringconformationalreactive}. Therefore, we have no direct knowledge of whether specific species, such as OH radicals or OH ions, were included in the original training dataset. Even if such species were incorporated, the current ReaxFF framework does not explicitly treat electrons, making a rigorous distinction between radicals and ions fundamentally challenging. Efforts to address this issue, such as the development of eReaxFF, are ongoing, but they represent a separate and complex research direction.
By design, ReaxFF relies on the bond-order formalism to simulate bond dissociation and formation, setting it apart from conventional FFs. In addition to bond order, ReaxFF employs dynamic charge equilibration, allowing for the tracking of charge redistribution. For OH species, this means that charge variations in the surrounding environment or counter ions may provide some insights into partial charge changes \cite{Duin2001ReaxFFReactiveForce, Mortier1985Electronegativityequalizationapplication, Senftle2016ReaxFFreactiveforce}. 
For instance, an analysis of the bond order and partial charge variations among OH species could suggest possible differences in their chemical nature. However, at a fundamental level, the reliability of ReaxFF is entirely dependent on the quality of the training dataset and the methodology used in its parametrization. In particular, charge-related properties are known to be less accurate within this framework. As a result, distinguishing between OH ions and OH radicals in our study remains highly uncertain. \\
In summary, the ReaxFF employed here lacks the precision required to unambiguously differentiate OH radicals from OH ions. This issue was also addressed in a study by W. Zhang and A. van Duin, where they find that in reaction of unsolvated OH– with methane the OH anion reacts like the OH radical \cite{Zhang2018ImprovementReaxFFDescription}. Consequently, any conclusions drawn from these simulations should be interpreted with caution. \\
While the limitations of the force field should be considered, they only moderately affect the interpretation of the results. This is because, in a real system, it can be assumed that species from the plasma effluent diffuse through several milliliters of solvent before interacting with the enzyme, likely losing their excitation and possibly their radical characteristics by the time they reach the enzyme.

\subsection{SASA interaction analysis} \label{SI_SASA}
\subsubsection{\textit{Cvi}UPO} \label{SI_SASA_Cvi}
\begin{figure}[H]
    \centering
    \includegraphics[width=1\textwidth]{SI-Images/SASA_maps_overview_Cvi.png}
    \caption{Interaction maps from SASA analysis for the enzyme \textit{Cvi}UPO at 300\,K with (a) \ch{H} and (b) \ch{OH}, (c) \ch{H2O2}, (d) \ch{NO}, (e) \ch{O2} and (f) \ch{O}. The colour bar in the upper right corner of each interaction map indicates the value of the interaction energy. More negative values are indicated in red, less negative values in blue.}
    \label{SI-SASA_Cvi}
\end{figure}

\begin{figure}[H]
    \renewcommand\thesubfigure{\roman{subfigure}}
    \centering
    \begin{subfigure}{0.49\textwidth}
    \includegraphics[width=1\textwidth]{SI-Images/SASA_temps_Cvi_h.png}
    \caption{\ch{H}}
    \end{subfigure}
    \begin{subfigure}{0.49\textwidth}
    \includegraphics[width=1\textwidth]{SI-Images/SASA_temps_Cvi_oh.png}
    \caption{\ch{OH}}
    \end{subfigure}
    \caption{SASA interaction bar plots for \ch{H} and \ch{OH} with \textit{Cvi}UPO at different temperatures: (a) at 300\,K, (b) 400\,K, and (c) at 500\,K. The bar plots below show the relative and total interactions per amino acid. The heme cofactor (Heme) and the coordinated Mg ion (Mg) are highlighted separately, as is the cysteine group (Cym) bound to the heme center, which is chemically different from a Cys with a free thiol.}
    \label{SI-SASA-1}
\end{figure}

\begin{figure}[H]
    \renewcommand\thesubfigure{\roman{subfigure}}
    \centering
    \begin{subfigure}{0.49\textwidth}
    \includegraphics[width=1\textwidth]{SI-Images/SASA_temps_Cvi_h2o2.png}
    \caption{\ch{H2O2}}
    \end{subfigure}
    \begin{subfigure}{0.49\textwidth}
    \includegraphics[width=1\textwidth]{SI-Images/SASA_temps_Cvi_no.png}
    \caption{\ch{NO}}
    \end{subfigure}
    \caption{SASA interaction bar plots for \ch{H2O2} and \ch{NO} with \textit{Cvi}UPO at different temperatures: (a) at 300\,K, (b) 400\,K, and (c) at 500\,K. The bar plots below show the relative and total interactions per amino acid. The heme cofactor (Heme), the coordinated Mg ion (Mg) and the cysteine group bound to the heme (Cym) are highlighted separately.}
    \label{SI-SASA-2}
\end{figure}

\begin{figure}[H]
    \renewcommand\thesubfigure{\roman{subfigure}}
    \centering
    \begin{subfigure}{0.49\textwidth}
    \includegraphics[width=1\textwidth]{SI-Images/SASA_temps_Cvi_o2.png}
    \caption{\ch{O2}}
    \end{subfigure}
    \begin{subfigure}{0.49\textwidth}
    \includegraphics[width=1\textwidth]{SI-Images/SASA_temps_Cvi_o.png}
    \caption{\ch{O}}
    \end{subfigure}
    \caption{SASA interaction bar plots for \ch{O2} and \ch{O} with \textit{Cvi}UPO at different temperatures: (a) at 300\,K, (b) 400\,K, and (c) at 500\,K. The bar plots below show the relative and total interactions per amino acid. The heme cofactor (Heme), the coordinated Mg ion (Mg) and the cysteine group bound to the heme (Cym) are highlighted separately.}
    \label{SI-SASA-3}
\end{figure}

\begin{table}[H]
\caption{Data for the short validation MD simulations from Section "SASA interaction analysis \textit{Cvi}UPO" for all tested \textit{rmd}PGS at 300\,K in \textbf{vacuum}. Of the ten tested SASA positions (with the lowest interaction energies) only those SASA points are in the table listed where an immediate reaction occurred.  Therefore, the rows of \ch{H2O2} and \ch{O2} do not contain any data. The full data set is available and has been provided alongside the main paper.}
\label{tab:SI-Cvi_SASA_MD}
\resizebox{\textwidth}{!}{%
\begin{tabular}{lcccc}
\multicolumn{1}{c}{\textbf{H}}    & \textbf{xyz}                                                                              & \textbf{SASA closest residue} & \textbf{SASA E\_int / eV} & \textbf{MD interaction} \\ \hline
                                  & 0.025 2.826 -23.8                                                                         & Glu124                           & -0.217                    & OE1 (Glu124)                 \\
                                  & -15.765 -12.366 11.894                                                                    & Asp104                           & -0.212                    & OD1 (Asp104)                 \\
                                  & -0.381 19.075 1.27                                                                        & Thr221                           & -0.207                    & O (221)                 \\
                                  & -13.936 -12.142 12.812                                                                    & Lys103                           & -0.202                    & OD1 (Asp104)                 \\
                                  & 0.803 1.108 -22.84                                                                        & Tyr125                           & -0.201                    & OH (Tyr125)                 \\
                                  & -0.298 20.662 10.614                                                                      & Leu225                           & -0.191                    & O (Leu225)                 \\
                                  & 10.015 11.442 -7.978                                                                      & Glu216                           & -0.186                    & O (Glu216)                 \\
                                  & -11.175 0.619 5.562                                                                       & Arg96                           & -0.183                    & O (Arg96)                 \\
\multicolumn{1}{c}{\textbf{OH}}   & \textbf{xyz}                                                                              & \textbf{SASA closest residue} & \textbf{SASA E\_int / eV} & \textbf{MD interaction} \\ \hline
                                  & 1.107 21.172 3.397                                                                        & Leu225                           & -0.825                    & HN (Leu225)                 \\
                                  & -4.136 1.205 13.22                                                                        & Asp91                           & -0.793                    & HN (Asp91)                 \\
                                  & -2.516 -8.267 19.134                                                                      & Arg84                           & -0.728                    & HE (Arg84)                 \\
                                  & 2.024 12.392 16.171                                                                       & Val153                           & -0.728                    & HG23 (Val153)                 \\
\multicolumn{1}{c}{\textbf{H2O2}} & \textbf{xyz}                                                                              & \textbf{SASA closest residue} & \textbf{SASA E\_int / eV} & \textbf{MD interaction} \\ \hline
                                  & \multicolumn{1}{l}{} & \multicolumn{1}{c}{}          & \multicolumn{1}{l}{}      & \multicolumn{1}{c}{no reaction}    \\
\multicolumn{1}{c}{\textbf{NO}}   & \textbf{xyz}                                                                              & \textbf{SASA closest residue} & \textbf{SASA E\_int / eV} & \textbf{MD interaction} \\ \hline
                                  & -6.19 -22.057 -9.084                                                                      & Thr9                           & -1.01                     & HN (Thr9)                 \\
\multicolumn{1}{c}{\textbf{O}}    & \textbf{xyz}                                                                              & \textbf{SASA closest residue} & \textbf{SASA E\_int / eV} & \textbf{MD interaction} \\ \hline
                                  & 1.107 21.172 3.397                                                                        & Leu225                           & -1.175                    & HN (Leu225), HN (Ile18)                 \\
                                  & -18.717 -3.891 -8.046                                                                     & Lys114                           & -1.127                    & HN (Lys114)                 \\
                                  & -6.255 20.747 6.826                                                                       & Lys224                           & -1.125                    & HZ2 (Lys224)                 \\
                                  & -6.493 20.708 6.454                                                                       & Glu223                           & -1.12                     & HN (Lys224)                 \\
                                  & 3.565 -21.510 12.105                                                                      & Asn37                           & -1.081                    & HN (Asn37)                 \\
                                  & -14.064 -7.808 -13.948                                                                    & Lys184                           & -1.071                    & HZ2 (Lys184)                 \\
\multicolumn{1}{c}{\textbf{O2}}   & \textbf{xyz}                                                                              & \textbf{SASA closest residue} & \textbf{SASA E\_int / eV} & \textbf{MD interaction} \\ \hline
                                  & \multicolumn{1}{l}{} & \multicolumn{1}{l}{}          & \multicolumn{1}{l}{}      & \multicolumn{1}{c}{no reaction}   
\end{tabular}}
\end{table}

\begin{table}[H]
\caption{Data for the short validation MD simulations from Section "SASA interaction analysis \textit{Cvi}UPO" for all tested \textit{rmd}PGS at 300\,K in \textbf{solvent}. Of the ten tested SASA positions (with the lowest interaction energies) only those SASA points are in the table listed where an immediate reaction occurred.  Therefore, the rows of \ch{H2O2} and \ch{O2} do not contain any data. The full data set is available and has been provided alongside the main paper.}
\label{tab:SI-Cvi_SASA_MD_solv}
\resizebox{\textwidth}{!}{%
\begin{tabular}{lcccc}
\multicolumn{1}{c}{\textbf{H}}    & \textbf{xyz}           & \textbf{SASA closest residue} & \textbf{SASA E\_int / eV} & \textbf{MD interaction} \\ \hline
                                  & -0.296 20.962 11.561   & Asp227                        & -0.19                     & OD2 (Asp227)            \\
\multicolumn{1}{c}{\textbf{OH}}   & \textbf{xyz}           & \textbf{SASA closest residue} & \textbf{SASA E\_int / eV} & \textbf{MD interaction} \\ \hline
                                  & \multicolumn{1}{l}{}   & \multicolumn{1}{l}{}          & \multicolumn{1}{l}{}      & no reaction             \\
\multicolumn{1}{c}{\textbf{H2O2}} & \textbf{xyz}           & \textbf{SASA closest residue} & \textbf{SASA E\_int / eV} & \textbf{MD interaction} \\ \hline
                                  & -4.654 3.113 10.773    & Gln155                        & -1.269                    & HE21 (Gln155)           \\
                                  & -4.425 0.721 13.495    & Asp91                         & -1.146                    & H (Asp91)               \\
                                  & -3.29 -0.177 13.716    & Hish85                        & -1.081                    & HE1 (Hish85)            \\
\multicolumn{1}{c}{\textbf{NO}}   & \textbf{xyz}           & \textbf{SASA closest residue} & \textbf{SASA E\_int / eV} & \textbf{MD interaction} \\ \hline
                                  & -0.437 -20.604 -15.493 & Lys8                          & -1.018                    & HG1, CG (Lys8)          \\
                                  & 2.763 -21.539 12.001   & Arg36                         & -1.001                    & HA (Arg36)              \\
\multicolumn{1}{c}{\textbf{O}}    & \textbf{xyz}           & \textbf{SASA closest residue} & \textbf{SASA E\_int / eV} & \textbf{MD interaction} \\ \hline
                                  & \multicolumn{1}{l}{}   & \multicolumn{1}{l}{}          & \multicolumn{1}{l}{}      & no reaction             \\
\multicolumn{1}{c}{\textbf{O2}}   & \textbf{xyz}           & \textbf{SASA closest residue} & \textbf{SASA E\_int / eV} & \textbf{MD interaction} \\ \hline
                                  & 2.79 -21.421 11.992    & Thr78                         & -1.368                    & HB (Thr78), HG1 (Arg36) \\
                                  & 2.763 -21.539 12.001   & Arg36                         & -1.357                    & HB (Thr78), HG1 (Arg36)
\end{tabular}}
\end{table}

The results for higher temperatures were excluded from this section to minimize the length of the Supplementary Information. However, the corresponding data are available and have been provided alongside the main paper.

\subsubsection{\textit{Aae}UPO} \label{SI_SASA_Aae}

\begin{figure}[H]
    \centering
    \includegraphics[width=1\textwidth]{SI-Images/SASA_maps_overview_Aae.png}
    \caption{Interaction maps from SASA for the enzyme \textit{Aae}UPO at 300\,K. (a) shows the interaction map with \ch{H} and (b), (c), (d), (e) and (f) show the interaction maps for \ch{OH}, \ch{H2O2}, \ch{NO}, \ch{O2} and \ch{O}, respectively.  The colour bar in the upper right corner of each interaction map indicates the value of the interaction energy. More negative values are indicated in red, less negative values in blue.}
    \label{SI-SASA_Aae}
\end{figure}

\begin{figure}[H]
    \renewcommand\thesubfigure{\roman{subfigure}}
    \centering
    \begin{subfigure}{0.49\textwidth}
    \includegraphics[width=1\textwidth]{SI-Images/SASA_Aae_h_h2o2_oh.png}
    \end{subfigure}
    \begin{subfigure}{0.49\textwidth}
    \includegraphics[width=1\textwidth]{SI-Images/SASA_Aae_no_o2_o.png}
    \end{subfigure}
    \caption{SASA interaction bar plots at 300\,K for \textit{Aae}UPO. The bar plots below show the relative and total interactions per amino acid. The heme cofactor (Heme), the coordinated Mg ion (Mg) and the cysteine group bound to the heme (Cym) are highlighted separately.  (a) shows the interactions with \ch{H} and (b), (c), (d), (e) and (f) show the interactions for \ch{OH}, \ch{H2O2}, \ch{NO}, \ch{O2} and \ch{O}, respectively.}
    \label{SI-SASA-Aae-2}
\end{figure}

\begin{table}[H]
\caption{Data for the short validation MD simulations from Section "Comparison to \textit{Aae}UPO and GapA" for all tested \textit{rmd}PGS at 300\,K in \textbf{vacuum}. Of the ten tested SASA positions (with the lowest interaction energies) only those SASA points are in the table listed where an immediate reaction occurred.  Therefore, the rows of \ch{H2O2}, \ch{NO} and \ch{O2} do not contain any data. The full data set is available and has been provided alongside the main paper.}
\label{tab:SI-Aae_SASA_MD}
\resizebox{\textwidth}{!}{%
\begin{tabular}{lcccc}
\multicolumn{1}{c}{\textbf{H}}    & \textbf{xyz}          & \textbf{SASA closest residue} & \textbf{SASA E\_int / eV} & \textbf{MD interaction}           \\ \hline
                                  & 1.941 -7.982 -26.657  & Glu146                        & -0.275                    & OE2 (Glu146)                      \\
                                  & 1.026 -7.549 -26.845  & Glu142                        & -0.247                    & OE2 (Glu146)                      \\
                                  & -2.554 -5.693 19.374  & Asp91                         & -0.223                    & OD1 (Asp91)                       \\
                                  & 4.14 14.58 12.59      & Gln313                        & -0.192                    & O (Phe321)                        \\
                                  & -2.328 -8.81 18.342   & Thr90                         & -0.189                    & O (Thr90)                         \\
                                  & 3.225 15.249 12.77    & Val315                        & -0.183                    & O (Phe321)                        \\
                                  & -11.902 21.905 -3.468 & Ser271                        & -0.182                    & O  (Ser271)                       \\
                                  & 14.725 -5.608 8.976   & Asn61                         & -0.180                    & OD1 (Asn61)                       \\
\multicolumn{1}{c}{\textbf{OH}}   & \textbf{xyz}          & \textbf{SASA closest residue} & \textbf{SASA E\_int / eV} & \textbf{MD interaction}           \\ \hline
                                  & -7.076 6.975 -8.468   & Arg189                        & -0.842                    & HH21 (Arg189)                     \\
                                  & 15.438 6.689 6.478    & Leu9                          & -0.832                    & HN (Leu9)                         \\
                                  & 12.739 12.509 -13.144 & Leu162                        & -0.804                    & HN (Leu162)                       \\
                                  & -21.881 4.895 -20.556 & Ile262                        & -0.769                    & HN (Ile262)                       \\
\multicolumn{1}{c}{\textbf{H2O2}} & \textbf{xyz}          & \textbf{SASA closest residue} & \textbf{SASA E\_int / eV} & \textbf{MD interaction}           \\ \hline
                                  & \multicolumn{1}{l}{}  & \multicolumn{1}{l}{}          & \multicolumn{1}{l}{}      & no reactions                      \\
\multicolumn{1}{c}{\textbf{NO}}   & \textbf{xyz}          & \textbf{SASA closest residue} & \textbf{SASA E\_int / eV} & \textbf{MD interaction}           \\ \hline
                                  & \multicolumn{1}{l}{}  & \multicolumn{1}{l}{}          & \multicolumn{1}{l}{}      & no reactions                      \\
\multicolumn{1}{c}{\textbf{O2}}   & \textbf{xyz}          & \textbf{SASA closest residue} & \textbf{SASA E\_int / eV} & \textbf{MD interaction}           \\ \hline
                                  & \multicolumn{1}{l}{}  & \multicolumn{1}{l}{}          & \multicolumn{1}{l}{}      & no reactions                      \\
\multicolumn{1}{c}{\textbf{O}}    & \textbf{xyz}          & \textbf{SASA closest residue} & \textbf{SASA E\_int / eV} & \textbf{MD interaction}           \\ \hline
                                  & -5.719 20.127 -7.11   & Phe274                        & -1.159                    & HD1	Phe274                        \\
                                  & -21.881 4.895 -20.556 & Ile262                        & -1.137                    & HN	Ile262                         \\
                                  & 20.19 2.179 9.391     & Glu10                         & -1.118                    & HN (Glu10), HN (Asn11)            \\
                                  & -12.742 6.762 24.991  & Asn328                        & -1.112                    & HD2	(Arg301), HD21 (Asn328)       \\
                                  & 11.861 13.57 -1.451   & Ser240                        & -1.09                     & HN (Ser240)                       \\
                                  & -5.344 20.631 -6.851  & Phe274                        & -1.057                    & HN        (Phe274), HH21 (Arg257)
\end{tabular}}
\end{table}

No interactions between the \textit{rmd}PGS and \textit{Aae}UPO were detected in the short SASA MDs with solvent. 

The results for higher temperatures were excluded from this section to minimize the length of the Supplementary Information. However, the corresponding data are available and have been provided alongside the main paper.

\subsubsection{GapA} \label{SI_SASA_GapA}

\begin{figure}[H]
    \centering
    \includegraphics[width=1\textwidth]{SI-Images/SASA_maps_overview_GapA.png}
    \caption{Interaction maps from SASA for the enzyme GapA at 300\,K. (a) shows the interaction map with \ch{H} and (b), (c), (d), (e) and (f) show the interaction maps for \ch{OH}, \ch{H2O2}, \ch{NO}, \ch{O2} and \ch{O}, respectively.The colour bar in the upper right corner of each interaction map indicates the value of the interaction energy. More negative values are indicated in red, less negative values in blue.}
    \label{SI-SASA_GapA}
\end{figure}

\begin{figure}[H]
    \renewcommand\thesubfigure{\roman{subfigure}}
    \centering
    \begin{subfigure}{0.49\textwidth}
    \includegraphics[width=1\textwidth]{SI-Images/SASA_GapA_h_h2o2_oh.png}
    \end{subfigure}
    \begin{subfigure}{0.49\textwidth}
    \includegraphics[width=1\textwidth]{SI-Images/SASA_GapA_no_o2_o.png}
    \end{subfigure}
    \caption{SASA interaction bar plots at 300\,K for GapA. The bar plots below show the relative and total interactions per amino acid. The heme cofactor (Heme), the coordinated Mg ion (Mg) and the cysteine group bound to the heme (Cym) are highlighted separately.  (a) shows the interactions with \ch{H} and (b), (c), (d), (e) and (f) show the interactions for \ch{OH}, \ch{H2O2}, \ch{NO}, \ch{O2} and \ch{O}, respectively.}
    \label{SI-SASA-GapA-2}
\end{figure}

\begin{table}[H]
\caption{Data for the short validation MD simulations from Section "Comparison to \textit{Aae}UPO and GapA" for all tested \textit{rmd}PGS at 300\,K in \textbf{vacuum}. Of the ten tested SASA positions (with the lowest interaction energies) only those SASA points are in the table listed where an immediate reaction occurred.  Therefore, the rows of \ch{H2O2}, \ch{NO} and \ch{O2} do not contain any data. The full data set is available and has been provided alongside the main paper.}
\label{tab:SI-GapA_SASA_MD}
\resizebox{\textwidth}{!}{%
\begin{tabular}{lcccc}
\multicolumn{1}{c}{\textbf{H}}    & \textbf{xyz}           & \textbf{SASA closest residue} & \textbf{SASA E\_int / eV} & \textbf{MD interaction}           \\ \hline
                                  & -14.174 13.575 -22.124 & Glu202                        & -0.234                    & OD1 (Asp187)                      \\
                                  & 16.83 2.245 21.372     & Leu333                        & -0.213                    & OT1 (Leu333)                      \\
                                  & 16.632 2.676 21.313    & Gly140                        & -0.211                    & OT1 (Leu333)                      \\
                                  & -11.523 -7.879 2.094   & Ser285                        & -0.207                    & O (Asp281)                        \\
                                  & -3.328 -20.437 -13.4   & Thr296                        & -0.197                    & O (Thr296)                        \\
                                  & -14.856 -16.476 -5.369 & Glu276                        & -0.195                    & O (Glu276)                        \\
                                  & -12.534 -7.989 2.371   & Asp281                        & -0.191                    & O (Asp281)                        \\
                                  & -18.562 18.793 22.722  & Asp59                         & -0.191                    & OD1 (Asp59)                       \\
                                  & -12.437 -7.571 2.860   & Ile83                         & -0.190                    & O (Ile283)                        \\
                                  & 20.023 -18.895 -15.649 & Glu169                        & -0.188                    & OE1 (Glu169)                      \\
\multicolumn{1}{c}{\textbf{OH}}   & \textbf{xyz}           & \textbf{SASA closest residue} & \textbf{SASA E\_int / eV} & \textbf{MD interaction}           \\ \hline
                                  & -2.05 -5.305 12.117    & Arg19                         & -0.807                    & HH11 (Arg19)                      \\
                                  & -12.752 -7.05 -10.723  & Ser279                        & -0.799                    & HN (Ser279)                       \\
                                  & -10.964 13.683 2.709   & Arg14                         & -0.73                     & HH22 (Arg14)                      \\
                                  & -12.16 -7.333 -10.803  & Trp312                        & -0.711                    & HN (Ser279)                       \\
                                  & 8.812 22.837 8.457     & Lys81                         & -0.704                    & HN (Lys81)                        \\
                                  & -14.238 4.07 8.004     & Arg18                         & -0.702                    & HH21 (Arg18)                      \\
\multicolumn{1}{c}{\textbf{H2O2}} & \textbf{xyz}           & \textbf{SASA closest residue} & \textbf{SASA E\_int / eV} & \textbf{MD interaction}           \\ \hline
                                  & \multicolumn{1}{l}{}   & \multicolumn{1}{l}{}          & \multicolumn{1}{l}{}      & no reactions                      \\
\multicolumn{1}{c}{\textbf{NO}}   & \textbf{xyz}           & \textbf{SASA closest residue} & \textbf{SASA E\_int / eV} & \textbf{MD interaction}           \\ \hline
                                  & \multicolumn{1}{l}{}   & \multicolumn{1}{l}{}          & \multicolumn{1}{l}{}      & no reactions                      \\
\multicolumn{1}{c}{\textbf{O2}}   & \textbf{xyz}           & \textbf{SASA closest residue} & \textbf{SASA E\_int / eV} & \textbf{MD interaction}           \\ \hline
                                  & \multicolumn{1}{l}{}   & \multicolumn{1}{l}{}          & \multicolumn{1}{l}{}      & no reactions                      \\
\multicolumn{1}{c}{\textbf{O}}    & \textbf{xyz}           & \textbf{SASA closest residue} & \textbf{SASA E\_int / eV} & \textbf{MD interaction}           \\ \hline
                                  & -10.109 13.349 2.4     & Arg14                         & -1.097                    & HH12 (Arg14)                      \\
                                  & -12.752 -7.05 -10.723  & Ser279                        & -1.085                    & HN (Ser279), HG1  Ser279)         \\
                                  & -5.333 24.677 -17.099  & Arg190                        & -1.07                     & HD2 (Arg190)                      \\
                                  & 8.637 11.106 -16.115   & Arg195                        & -1.058                    & \multicolumn{1}{c}{HH11 (Arg195)} \\
                                  & 8.812 22.837 8.457     & Lys81                         & -1.047                    & HN (Lys81)                        \\
                                  & -12.160 -7.333 -10.803 & Trp312                        & -1.032                    & HN (Ser279)                      
\end{tabular}}
\end{table}
No interactions between the \textit{rmd}PGS and GapA were detected in the short SASA MDs with solvent. 


The results for higher temperatures were excluded from this section to minimize the length of the Supplementary Information. However, the corresponding data are available and have been provided alongside the main paper.

\subsection{Interactions with high \textit{rmd}PGS concentrations} \label{SI_Concentration}
\subsubsection{\textit{Cvi}UPO} \label{SI_Conc-Cvi}

\begin{figure}[H]
    \renewcommand\thesubfigure{\roman{subfigure}}
    \centering
    \begin{subfigure}{0.49\textwidth}
    \includegraphics[width=1\textwidth]{SI-Images/Conc_MD_Cvi_h_vac.png}
    \caption{Without solvent}
    \end{subfigure}
    \begin{subfigure}{0.49\textwidth}
    \includegraphics[width=1\textwidth]{SI-Images/Conc_MD_Cvi_h_solv.png}
    \caption{With solvent}
    \end{subfigure}
    \caption{Bond analysis for high concentrations of \ch{H} with \textit{Cvi}UPO. All panels show the total number of bonds to an additional hydrogen atom per residue and the relative interactions calculated following equation 3. The heme cofactor (Heme), the coordinated Mg ion (Mg) and the cysteine group bound to the heme (Cym) are highlighted separately. The panels (a) and (d) show the interactions at 300\,K, without and with solvent, respectively. The panels (b) and (e) show the interactions at at 400\,K and the panels (c) and (f) show the interactions at at 500\,K}
    \label{SI-Conc_MD_Cvi-h}
\end{figure}

\begin{figure}[H]    \renewcommand\thesubfigure{\roman{subfigure}}
    \centering
    \begin{subfigure}{0.49\textwidth}
    \includegraphics[width=1\textwidth]{SI-Images/Conc_MD_Cvi_h2o2_vac.png}
    \caption{Without solvent}
    \end{subfigure}
    \begin{subfigure}{0.49\textwidth}
    \includegraphics[width=1\textwidth]{SI-Images/Conc_MD_Cvi_h2o2_solv.png}
    \caption{With solvent}
    \end{subfigure}
    \caption{Bond analysis for high concentrations of \ch{H2O2} with \textit{Cvi}UPO. All panels show the total number of bonds to an additional hydrogen atom per residue and the relative interactions calculated following equation 3. The heme cofactor (Heme), the coordinated Mg ion (Mg) and the cysteine group bound to the heme (Cym) are highlighted separately. The panels (a) and (d) show the interactions at 300\,K, without and with solvent, respectively. The panels (b) and (e) show the interactions at at 400\,K and the panels (c) and (f) show  the interactions at at 500\,K}
    \label{SI-Conc_MD_Cvi-h2o2}
\end{figure}

\begin{figure}[H]
    \renewcommand\thesubfigure{\roman{subfigure}}
    \centering
    \begin{subfigure}{0.49\textwidth}
    \includegraphics[width=1\textwidth]{SI-Images/Conc_MD_Cvi_no_vac.png}
    \caption{Without solvent}
    \end{subfigure}
    \begin{subfigure}{0.49\textwidth}
    \includegraphics[width=1\textwidth]{SI-Images/Conc_MD_Cvi_no_solv.png}
    \caption{With solvent}
    \end{subfigure}
    \caption{Bond analysis for high concentrations of \ch{NO} with \textit{Cvi}UPO. All panels show the total number of bonds to an additional hydrogen atom per residue and the relative interactions calculated following equation 3. The heme cofactor (Heme), the coordinated Mg ion (Mg) and the cysteine group bound to the heme (Cym) are highlighted separately. The panels (a) and (d) show the interactions at 300\,K, without and with solvent, respectively. The panels (b) and (e) show the interactions at at 400\,K and the panels (c) and (f) show the interactions at at 500\,K}
    \label{SI-Conc_MD_Cvi-no}
\end{figure}

\begin{figure}[H]
    \renewcommand\thesubfigure{\roman{subfigure}}
    \centering
    \begin{subfigure}{0.49\textwidth}
    \includegraphics[width=1\textwidth]{SI-Images/Conc_MD_Cvi_o2_vac.png}
    \caption{Without solvent}
    \end{subfigure}
    \begin{subfigure}{0.49\textwidth}
    \includegraphics[width=1\textwidth]{SI-Images/Conc_MD_Cvi_o2_solv.png}
    \caption{With solvent}
    \end{subfigure}
    \caption{Bond analysis for high concentrations of \ch{O2} with \textit{Cvi}UPO. All panels show the total number of bonds to an additional hydrogen atom per residue and the relative interactions calculated following equation 3. The heme cofactor (Heme), the coordinated Mg ion (Mg) and the cysteine group bound to the heme (Cym) are highlighted separately. The panels (a) and (d) show the interactions at 300\,K, without and with solvent, respectively. The panels (b) and (e) show the interactions at at 400\,K and the panels (c) and (f) show the interactions at at 500\,K}
    \label{SI-Conc_MD_Cvi-o2}
\end{figure}

\begin{figure}[H]
    \renewcommand\thesubfigure{\roman{subfigure}}
    \centering
    \begin{subfigure}{0.49\textwidth}
    \includegraphics[width=1\textwidth]{SI-Images/Conc_MD_Cvi_o_vac.png}
    \caption{Without solvent}
    \end{subfigure}
    \begin{subfigure}{0.49\textwidth}
    \includegraphics[width=1\textwidth]{SI-Images/Conc_MD_Cvi_o_solv.png}
    \caption{With solvent}
    \end{subfigure}
    \caption{Bond analysis for high concentrations of oxygen with \textit{Cvi}UPO. All panels show the total number of bonds to an additional hydrogen atom per residue and the relative interactions calculated following equation 3. The heme cofactor (Heme), the coordinated Mg ion (Mg) and the cysteine group bound to the heme (Cym) are highlighted separately. The panels (a) and (d) show the interactions at 300\,K, without and with solvent, respectively. The panels (b) and (e) show the interactions at at 400\,K and the panels (c) and (f) show the interactions at at 500\,K}
    \label{SI-Conc_MD_Cvi-o}
\end{figure}

\subsubsection{\textit{Aae}UPO} \label{SI_Conc-Aae}
The interaction behavior of the \textit{rmd}PGS with \textit{Aae}UPO shows more pronounced differences to the SASA predictions. While the SASA analysis showed various interactions between PGS and Arg, these are much reduced in the MD simulations. It is particularly striking that all PGS show a strong tendency towards proline (Pro) in the MD simulations, which might be due to the fact that Pro is the second most frequent amino acid in the protein. Similar to the other two enzymes temperature increase does not seem to change the behavior significantly. Interestingly the interaction profiles of the solvent simulations of \textit{Aae}UPO are closer to the SASA predictions than the vacuum results. One explanation for this could be that the PGS in the solvent have the opportunity to diffuse to their preferred interaction partners. Nevertheless, the results should also be treated with caution here, as the error bars are still very high.

\begin{figure}[H]
    \renewcommand\thesubfigure{\roman{subfigure}}
    \centering
    \begin{subfigure}{0.49\textwidth}
    \includegraphics[width=1\textwidth]{SI-Images/Conc_MD_Aae_h_h2o2_oh_vac.png}
    \caption{Without solvent}
    \end{subfigure}
    \begin{subfigure}{0.49\textwidth}
    \includegraphics[width=1\textwidth]{SI-Images/Conc_MD_Aae_h_h2o2_oh_solv.png}
    \caption{With solvent}
    \end{subfigure}
    \caption{Bond analysis for high concentrations of \textit{rmd}PGS with \textit{Aae}UPO at 300\,K. All panels show the total number of bonds to an additional hydrogen atom per residue and the relative interactions calculated following equation 3. The heme cofactor (Heme), the coordinated Mg ion (Mg) and the cysteine group bound to the heme (Cym) are highlighted separately. (a) shows the bonds to \ch{H} without solvent while (b) and (c) show the bonds to \ch{OH}, \ch{H2O2}. The panel (d) shows the bonds to \ch{H} with solvent. (b) and (c) show the bonds with solvent for \ch{OH}, \ch{H2O2}, respectively.}
    \label{SI-Conc_MD_Aae-1}
\end{figure}

\begin{figure}[H]
    \renewcommand\thesubfigure{\roman{subfigure}}
    \centering
    \begin{subfigure}{0.49\textwidth}
    \includegraphics[width=1\textwidth]{SI-Images/Conc_MD_Aae_no_o2_o_vac.png}
    \caption{Without solvent}
    \end{subfigure}
    \begin{subfigure}{0.49\textwidth}
    \includegraphics[width=1\textwidth]{SI-Images/Conc_MD_Aae_no_o2_o_solv.png}
    \caption{With solvent}
    \end{subfigure}
    \caption{Bond analysis for high concentrations of \textit{rmd}PGS with \textit{Aae}UPO at 300\,K. All panels show the total number of bonds to an additional hydrogen atom per residue and the relative interactions calculated following equation 3. The heme cofactor (Heme), the coordinated Mg ion (Mg) and the cysteine group bound to the heme (Cym) are highlighted separately. (a) shows the bonds to \ch{NO} without solvent while (b) and (c) show the bonds to \ch{O2}, \ch{O}. The panel (d) shows the bonds to \ch{NO} with solvent.( b) and (c) show the bonds with solvent for \ch{O2}, \ch{O}, respectively.}
    \label{SI-Conc_MD_Aae-2}
\end{figure}

The results for higher temperatures were excluded from this section to minimize the length of the Supplementary Information. However, the corresponding data are available and have been provided alongside the main paper

\subsubsection{ GapA} \label{SI_Conc-GapA}
For GapA, the MD simulations also follow the trend of the SASA predictions. For most \textit{rmd}PGS the results of the MD simulations look very similar with slight changes in the ratios. Overall, Lys is the most attacked amino acid for all tested \textit{rmd}PGS, followed by Thr and Arg. Interestingly, 
NO interacts with more residues in the MD simulations than predicted by the SASA analysis, although the variety of different residues is smaller compared to the other \textit{rmd}PGS. As with \textit{Cvi}UPO, the solvent results are even closer to the SASA predictions.

\begin{figure}[H]
    \renewcommand\thesubfigure{\roman{subfigure}}
    \centering
    \begin{subfigure}{0.49\textwidth}
    \includegraphics[width=1\textwidth]{SI-Images/Conc_MD_GapA_h_h2o2_oh_vac.png}
    \caption{Without solvent}
    \end{subfigure}
    \begin{subfigure}{0.49\textwidth}
    \includegraphics[width=1\textwidth]{SI-Images/Conc_MD_GapA_h_h2o2_oh_solv.png}
    \caption{With solvent}
    \end{subfigure}
    \caption{Bond analysis for high concentrations of \textit{rmd}PGS with GapA at 300\,K. All panels show the total number of bonds to an additional hydrogen atom per residue and the relative interactions calculated following equation 3. The heme cofactor (Heme), the coordinated Mg ion (Mg) and the cysteine group bound to the heme (Cym) are highlighted separately. (a) shows the bonds to \ch{H} without solvent while (b) and (c) show the bonds to \ch{OH}, \ch{H2O2}. The panel (d) shows the bonds to \ch{H} with solvent. (b) and (c) show the bonds with solvent for \ch{OH}, \ch{H2O2}, respectively.}
    \label{SI-Conc_MD_GapA-1}
\end{figure}

\begin{figure}[H]
    \renewcommand\thesubfigure{\roman{subfigure}}
    \centering
    \begin{subfigure}{0.49\textwidth}
    \includegraphics[width=1\textwidth]{SI-Images/Conc_MD_GapA_no_o2_o_vac.png}
    \caption{Without solvent}
    \end{subfigure}
    \begin{subfigure}{0.49\textwidth}
    \includegraphics[width=1\textwidth]{SI-Images/Conc_MD_GapA_no_o2_o_solv.png}
    \caption{With solvent}
    \end{subfigure}
    \caption{Bond analysis for high concentrations of \textit{rmd}PGS with GapA at 300\,K. All panels show the total number of bonds to an additional hydrogen atom per residue and the relative interactions calculated following equation 3. The heme cofactor (Heme), the coordinated Mg ion (Mg) and the cysteine group bound to the heme (Cym) are highlighted separately. (a) shows the bonds to \ch{NO} without solvent while (b) and (c) show the bonds to \ch{O2}, \ch{O}. The panel (d) shows the bonds to \ch{NO} with solvent. (b) and (c) show the bonds with solvent for \ch{O2}, \ch{O}, respectively.}
    \label{SI-Conc_MD_GapA-2}
\end{figure}

The results for higher temperatures were excluded from this section to minimize the length of the Supplementary Information. However, the corresponding data are available and have been provided alongside the main paper
%%%%%%%%%%%%%%%%%%%%%%%%%%%%%%%%%%%%%%%%%%%%%%%%%%%%%%%%%%%%%%%%%%%%%%%%%%
