# Supplementary material for: Phenylalanine Modification in Plasma-Driven Biocatalysis Revealed by Solvent Accessibility and Reactive Dynamics in Combination with Protein Mass Spectrometry
Source: J Phys Chem B. 2025 Oct 23;129(44):11374–86. doi: 10.1021/acs.jpcb.5c03518 (PMC12598871; doi:10.1021/acs.jpcb.5c03518)
Supplement: Supplementary file 1 [file jp5c03518_si_001.zip › Lit_Bio-Catalysis.bib]

%%%%%%%%%%%%%% Sabrina %%%%%%%%%%%%%

@article{GonzalezBenjumea.2020,
 author = {Gonz{\'a}lez-Benjumea, Alejandro and Carro, Juan and Renau-M{\'i}nguez, Chantal and Linde, Dolores and Fern{\'a}ndez-Fueyo, Elena and Guti{\'e}rrez, Ana and Mart{\'i}nez, Angel T.},
 year = {2020},
 title = {Fatty acid epoxidation by Collariella virescens peroxygenase and heme-channel variants},
 pages = {717--725},
 volume = {10},
 number = {3},
 issn = {2044-4753},
 journal = {Catalysis Science {\&} Technology},
 doi = {10.1039/C9CY02332A},
 file = {Fatty acid epoxidation by collariella viresens peroxygenase and heme-channel variants:Attachments/Fatty acid epoxidation by collariella viresens peroxygenase and heme-channel variants.pdf:application/pdf}
}


@article{Studier.2005,
 author = {Studier, F. William},
 year = {2005},
 title = {Protein production by auto-induction in high-density shaking cultures},
 pages = {207--234},
 volume = {41},
 number = {1},
 issn = {10465928},
 journal = {Protein Expression and Purification},
 doi = {10.1016/j.pep.2005.01.016}
}

@article{Takai.2014,
 author = {Takai, Eisuke and Kitamura, Tsuyoshi and Kuwabara, Junpei and Ikawa, Satoshi and Yoshizawa, Shunsuke and Shiraki, Kentaro and Kawasaki, Hideya and Arakawa, Ryuichi and Kitano, Katsuhisa},
 year = {2014},
 title = {Chemical modification of amino acids by atmospheric-pressure cold plasma in aqueous solution},
 pages = {285403},
 volume = {47},
 number = {28},
 issn = {0022-3727},
 journal = {Plasma Sources Science and Technology},
 doi = {10.1088/0022-3727/47/28/285403}
}


@article{Lackmann.2015,
 author = {Lackmann, J-W and Baldus, S. and Steinborn, E. and Edengeiser, E. and Kogelheide, F. and Langklotz, S. and Schneider, S. and Leichert, L. I. O. and Benedikt, J. and Awakowicz, P. and Bandow, J. E.},
 year = {2015},
 title = {A dielectric barrier discharge terminally inactivates RNase A by oxidizing sulfur-containing amino acids and breaking structural disulfide bonds},
 pages = {494003},
 volume = {48},
 number = {49},
 issn = {0022-3727},
 journal = {Plasma Sources Science and Technology},
 doi = {10.1088/0022-3727/48/49/494003}
}

% This file was created with Citavi 6.11.0.0

@article{Liu.2021,
 author = {Liu, Zhi-Wei and Zhou, Ying-Xue and Wang, Feng and Tan, Yi-Cheng and Cheng, Jun-Hu and Bekhit, Alaa El-Din and Aadil, Rana Muhammad and Liu, Xiu-Bin},
 year = {2021},
 title = {Oxidation induced by dielectric barrier discharge (DBD) plasma treatment reduces IgG/IgE binding capacity and improves the functionality of glycinin},
 pages = {130300},
 volume = {363},
 journal = {Food chemistry},
 doi = {10.1016/j.foodchem.2021.130300}
}


%%%%%%%%%%%%%% PYMOL %%%%%%%%%%%%%%
@unpublished{PyMOL,
	Annote = {PyMOL The PyMOL Molecular Graphics System, Version 1.8, Schr{\"o}dinger, LLC.},
	Author = {{Schr\"odinger, LLC}},
	Date-Added = {2010-08-19 17:29:55 -0400},
	Date-Modified = {2015-12-22 18:04:08 -0400},
	Month = {November},
	Title = {The {PyMOL} Molecular Graphics System, Version~1.8},
	Year = {2015}
}
%%%%%%%%%%%%%% VMD %%%%%%%%%%%%%%

@article{HUMP96,
  author={William Humphrey and Andrew Dalke and Klaus Schulten},
  title={{VMD} -- {V}isual {M}olecular {D}ynamics},
  journal={Journal of Molecular Graphics},
  year=1996,
  volume=14,
  pages={33-38},
  note={},
  tbstatus={Published.},
  techrep={},
  tbreference={222}
}

@article{VARSH1994,
  author={A. Varshney and F. P. Brooks and W. V. Wright},
  title={Linearly Scalable Computation of Smooth Molecular Surfaces},
  journal={IEEE Computer Graphics and Applications},
  volume=14,
  pages={19-25},
  year={1994},
  note={},
  annote={}
}

%%%%%%%%%%%%%% LAMMPS %%%%%%%%%%%%%%
@Misc{2023LAMMPSLargescale,
  month        = aug,
  title        = {{LAMMPS}: {Large}-scale {Atomic}/{Molecular} {Massively} {Parallel} {Simulator}},
  year         = {2023},
  collaborator = {Plimpton, Steven J. and Kohlmeyer, Axel and Thompson, Aidan P. and Moore, Stan G. and Berger, Richard},
  doi          = {10.5281/zenodo.10806852},
  groups       = {lammps_papers},
  keywords     = {Molecular Dynamics, Materials Modeling},
  publisher    = {Zenodo},
  shorttitle   = {{LAMMPS}},
  url          = {https://zenodo.org/records/10806852},
  urldate      = {2024-08-21},
}

@Article{Plimpton1995FastParallelAlgorithms,
  author  = {Plimpton, Steve},
  journal = {Journal of Computational Physics},
  title   = {Fast {Parallel} {Algorithms} for {Short}-{Range} {Molecular} {Dynamics}},
  year    = {1995},
  issn    = {0021-9991},
  month   = mar,
  number  = {1},
  pages   = {1--19},
  volume  = {117},
  doi     = {10.1006/jcph.1995.1039},
  file    = {ScienceDirect Full Text PDF:https\://www.sciencedirect.com/science/article/pii/S002199918571039X/pdf?md5=8c61acf7bf8e73b75d1aedb22be223ce&pid=1-s2.0-S002199918571039X-main.pdf&isDTMRedir=Y:application/pdf},
  groups  = {lammps_papers},
  url     = {https://www.sciencedirect.com/science/article/pii/S002199918571039X},
  urldate = {2024-08-21},
}

@Article{Thompson2022LAMMPSflexiblesimulationa,
  author   = {Thompson, Aidan P. and Aktulga, H. Metin and Berger, Richard and Bolintineanu, Dan S. and Brown, W. Michael and Crozier, Paul S. and in 't Veld, Pieter J. and Kohlmeyer, Axel and Moore, Stan G. and Nguyen, Trung Dac and Shan, Ray and Stevens, Mark J. and Tranchida, Julien and Trott, Christian and Plimpton, Steven J.},
  journal  = {Computer Physics Communications},
  title    = {{LAMMPS} - a flexible simulation tool for particle-based materials modeling at the atomic, meso, and continuum scales},
  year     = {2022},
  issn     = {0010-4655},
  month    = feb,
  pages    = {108171},
  volume   = {271},
  doi      = {10.1016/j.cpc.2021.108171},
  file     = {ScienceDirect Full Text PDF:https\://www.sciencedirect.com/science/article/pii/S0010465521002836/pdfft?md5=f7c8eea4959cbcc6d273b09e0c12e2c7&pid=1-s2.0-S0010465521002836-main.pdf&isDTMRedir=Y:application/pdf},
  groups   = {lammps_papers},
  keywords = {Molecular dynamics, Materials modeling, Parallel algorithms, LAMMPS},
  url      = {https://www.sciencedirect.com/science/article/pii/S0010465521002836},
  urldate  = {2024-08-21},
}

%%%%%%%%%%%%%% OVITO %%%%%%%%%%%%%%
@Article{Stukowski2009Visualizationanalysisatomistic,
  author   = {Stukowski, Alexander},
  journal  = {Modelling and Simulation in Materials Science and Engineering},
  title    = {Visualization and analysis of atomistic simulation data with {OVITO}–the {Open} {Visualization} {Tool}},
  year     = {2009},
  issn     = {0965-0393},
  month    = dec,
  number   = {1},
  pages    = {015012},
  volume   = {18},
  doi      = {10.1088/0965-0393/18/1/015012},
  file     = {IOP Full Text PDF:https\://iopscience.iop.org/article/10.1088/0965-0393/18/1/015012/pdf:application/pdf},
  groups   = {lammps_papers},
  language = {en},
  url      = {https://dx.doi.org/10.1088/0965-0393/18/1/015012},
  urldate  = {2025-01-21},
}
%%%%%%%%%%%%%% CHARMM %%%%%%%%%%%%%%
@Article{SoterasGutierrez2016Parametrizationhalogenbonds,
  author     = {Soteras Guti{\'{e}}rrez, Ignacio and Lin, Fang-Yu and Vanommeslaeghe, Kenno and Lemkul, Justin A. and Armacost, Kira A. and Brooks, Charles L. and MacKerell, Alexander D.},
  journal    = {Bioorganic \& Medicinal Chemistry},
  title      = {Parametrization of halogen bonds in the {CHARMM} general force field: {Improved} treatment of ligand--protein interactions},
  year       = {2016},
  issn       = {0968-0896},
  month      = oct,
  number     = {20},
  pages      = {4812--4825},
  volume     = {24},
  doi        = {10.1016/j.bmc.2016.06.034},
  file       = {ScienceDirect Full Text PDF:https\://www.sciencedirect.com/science/article/pii/S0968089616304576/pdfft?md5=5a1b4e8b6f239620de457a0b7f663deb&pid=1-s2.0-S0968089616304576-main.pdf&isDTMRedir=Y:application/pdf},
  groups     = {Charmm_papers},
  keywords   = {Sigma hole, Halogen bond, CHARMM, Halogen, Drug design, CGenFF},
  series     = {Advances in {Computational} and {Medicinal} {Chemistry}},
  shorttitle = {Parametrization of halogen bonds in the {CHARMM} general force field},
  url        = {https://www.sciencedirect.com/science/article/pii/S0968089616304576},
  urldate    = {2024-08-21},
}

@Article{Vanommeslaeghe2010CHARMMgeneralforce,
  author     = {Vanommeslaeghe, K. and Hatcher, E. and Acharya, C. and Kundu, S. and Zhong, S. and Shim, J. and Darian, E. and Guvench, O. and Lopes, P. and Vorobyov, I. and Mackerell Jr., A. D.},
  journal    = {Journal of Computational Chemistry},
  title      = {{CHARMM} general force field: {A} force field for drug-like molecules compatible with the {CHARMM} all-atom additive biological force fields},
  year       = {2010},
  issn       = {1096-987X},
  number     = {4},
  pages      = {671--690},
  volume     = {31},
  copyright  = {Copyright {\copyright} 2009 Wiley Periodicals, Inc.},
  doi        = {10.1002/jcc.21367},
  file       = {Full Text PDF:https\://onlinelibrary.wiley.com/doi/pdfdirect/10.1002/jcc.21367:application/pdf},
  groups     = {Charmm_papers},
  keywords   = {empirical force field, drug design, computational chemistry, medicinal chemistry, molecular modeling, molecular dynamics, computer aided drug design},
  language   = {en},
  shorttitle = {{CHARMM} general force field},
  urldate    = {2024-08-21},
}

@Article{Vanommeslaeghe2012AutomationCHARMMGeneral,
  author     = {Vanommeslaeghe, K. and MacKerell, A. D. Jr.},
  journal    = {Journal of Chemical Information and Modeling},
  title      = {Automation of the {CHARMM} {General} {Force} {Field} ({CGenFF}) {I}: {Bond} {Perception} and {Atom} {Typing}},
  year       = {2012},
  issn       = {1549-9596},
  month      = dec,
  number     = {12},
  pages      = {3144--3154},
  volume     = {52},
  doi        = {10.1021/ci300363c},
  file       = {Full Text PDF:https\://pubs.acs.org/doi/pdf/10.1021/ci300363c:application/pdf},
  groups     = {Charmm_papers},
  publisher  = {American Chemical Society},
  shorttitle = {Automation of the {CHARMM} {General} {Force} {Field} ({CGenFF}) {I}},
  urldate    = {2024-08-21},
}

@Article{Vanommeslaeghe2012AutomationCHARMMGenerala,
  author     = {Vanommeslaeghe, K. and Raman, E. Prabhu and MacKerell, A. D. Jr.},
  journal    = {Journal of Chemical Information and Modeling},
  title      = {Automation of the {CHARMM} {General} {Force} {Field} ({CGenFF}) {II}: {Assignment} of {Bonded} {Parameters} and {Partial} {Atomic} {Charges}},
  year       = {2012},
  issn       = {1549-9596},
  month      = dec,
  number     = {12},
  pages      = {3155--3168},
  volume     = {52},
  doi        = {10.1021/ci3003649},
  file       = {Full Text PDF:https\://pubs.acs.org/doi/pdf/10.1021/ci3003649:application/pdf},
  groups     = {Charmm_papers},
  publisher  = {American Chemical Society},
  shorttitle = {Automation of the {CHARMM} {General} {Force} {Field} ({CGenFF}) {II}},
  urldate    = {2024-08-21},
}

@Article{Yu2012ExtensionCHARMMgeneral,
  author    = {Yu, Wenbo and He, Xibing and Vanommeslaeghe, Kenno and MacKerell Jr., Alexander D.},
  journal   = {Journal of Computational Chemistry},
  title     = {Extension of the {CHARMM} general force field to sulfonyl-containing compounds and its utility in biomolecular simulations},
  year      = {2012},
  issn      = {1096-987X},
  number    = {31},
  pages     = {2451--2468},
  volume    = {33},
  copyright = {Copyright {\copyright} 2012 Wiley Periodicals, Inc.},
  doi       = {10.1002/jcc.23067},
  file      = {Full Text PDF:https\://onlinelibrary.wiley.com/doi/pdfdirect/10.1002/jcc.23067:application/pdf},
  groups    = {Charmm_papers},
  keywords  = {empirical force field, molecular mechanics, molecular dynamics, molecular modeling, potential energy function, sulfonamide, $\beta$-strand mimetic, peptidomimetic, medicinal chemistry, drug design},
  language  = {en},
  urldate   = {2024-08-21},
}
%%%%%%%%%%%%%% GROMACS %%%%%%%%%%%%%%
@Misc{2022GROMACS2022.2Source,
  month        = jun,
  title        = {{GROMACS} 2022.2 {Source} code},
  year         = {2022},
  collaborator = {Bauer, Paul and Hess, Berk and Lindahl, Erik},
  doi          = {10.5281/zenodo.6637571},
  groups       = {Gromacs_papers},
  keywords     = {Software MD},
  publisher    = {Zenodo},
  url          = {https://zenodo.org/records/6637571},
  urldate      = {2024-08-21},
}

@Article{Abraham2015GROMACSHighperformance,
  author     = {Abraham, Mark James and Murtola, Teemu and Schulz, Roland and P{\'{a}}ll, Szil{\'{a}}rd and Smith, Jeremy C. and Hess, Berk and Lindahl, Erik},
  journal    = {SoftwareX},
  title      = {{GROMACS}: {High} performance molecular simulations through multi-level parallelism from laptops to supercomputers},
  year       = {2015},
  issn       = {2352-7110},
  month      = sep,
  pages      = {19--25},
  volume     = {1-2},
  doi        = {10.1016/j.softx.2015.06.001},
  file       = {ScienceDirect Full Text PDF:https\://www.sciencedirect.com/science/article/pii/S2352711015000059/pdfft?md5=ee3b774eee9b6c2eccbc2c21ce52cd6c&pid=1-s2.0-S2352711015000059-main.pdf&isDTMRedir=Y:application/pdf},
  groups     = {Gromacs_papers},
  keywords   = {Molecular dynamics, GPU, SIMD, Free energy},
  shorttitle = {{GROMACS}},
  url        = {https://www.sciencedirect.com/science/article/pii/S2352711015000059},
  urldate    = {2024-08-21},
}

@Article{Berendsen1995GROMACSmessagepassing,
  author     = {Berendsen, H. J. C. and van der Spoel, D. and van Drunen, R.},
  journal    = {Computer Physics Communications},
  title      = {{GROMACS}: {A} message-passing parallel molecular dynamics implementation},
  year       = {1995},
  issn       = {0010-4655},
  month      = sep,
  number     = {1},
  pages      = {43--56},
  volume     = {91},
  doi        = {10.1016/0010-4655(95)00042-E},
  file       = {ScienceDirect Full Text PDF:https\://www.sciencedirect.com/science/article/pii/001046559500042E/pdf?md5=bb0da773f1fc6131430f16deb37b121a&pid=1-s2.0-001046559500042E-main.pdf&isDTMRedir=Y:application/pdf},
  groups     = {Gromacs_papers},
  keywords   = {Molecular dynamics, Parallel computing},
  shorttitle = {{GROMACS}},
  url        = {https://www.sciencedirect.com/science/article/pii/001046559500042E},
  urldate    = {2024-08-21},
}

@Article{Hess2008GROMACS4Algorithms,
  author     = {Hess, Berk and Kutzner, Carsten and van der Spoel, David and Lindahl, Erik},
  journal    = {Journal of Chemical Theory and Computation},
  title      = {{GROMACS} 4:\hspace{0.167em} {Algorithms} for {Highly} {Efficient}, {Load}-{Balanced}, and {Scalable} {Molecular} {Simulation}},
  year       = {2008},
  issn       = {1549-9618},
  month      = mar,
  number     = {3},
  pages      = {435--447},
  volume     = {4},
  doi        = {10.1021/ct700301q},
  file       = {Full Text PDF:https\://pubs.acs.org/doi/pdf/10.1021/ct700301q:application/pdf},
  groups     = {Gromacs_papers},
  publisher  = {American Chemical Society},
  shorttitle = {{GROMACS} 4},
  urldate    = {2024-08-21},
}

@Article{Lindahl2001GROMACS3.0package,
  author     = {Lindahl, Erik and Hess, Berk and van der Spoel, David},
  journal    = {Molecular modeling annual},
  title      = {{GROMACS} 3.0: a package for molecular simulation and trajectory analysis},
  year       = {2001},
  issn       = {0948-5023},
  month      = aug,
  number     = {8},
  pages      = {306--317},
  volume     = {7},
  doi        = {10.1007/s008940100045},
  file       = {:Lindahl2001GROMACS3.0package - GROMACS 3.0_ a Package for Molecular Simulation and Trajectory Analysis.pdf:PDF},
  groups     = {Gromacs_papers},
  keywords   = {Keywords.\hspace{0.5em}Parallel molecular dynamics, Simulation, Algorithmic optimization, Assembly loops, Benchmark},
  language   = {en},
  shorttitle = {{GROMACS} 3.0},
  urldate    = {2024-08-21},
}

@InProceedings{Pall2015TacklingExascaleSoftware,
  author    = {P{\'{a}}ll, Szil{\'{a}}rd and Abraham, Mark James and Kutzner, Carsten and Hess, Berk and Lindahl, Erik},
  booktitle = {Solving {Software} {Challenges} for {Exascale}},
  title     = {Tackling {Exascale} {Software} {Challenges} in {Molecular} {Dynamics} {Simulations} with {GROMACS}},
  year      = {2015},
  address   = {Cham},
  editor    = {Markidis, Stefano and Laure, Erwin},
  pages     = {3--27},
  publisher = {Springer International Publishing},
  file      = {:Pall2015TacklingExascaleSoftware - Tackling Exascale Software Challenges in Molecular Dynamics Simulations with GROMACS.pdf:PDF},
  groups    = {Gromacs_papers},
  isbn      = {9783319159768},
  keywords  = {Particle Mesh Ewald, Strong Scaling, Remote Direct Memory Access, OpenMP Thread, Hardware Thread},
  language  = {en},
}

@Article{Pall2020Heterogeneousparallelizationacceleration,
  author   = {P{\'{a}}ll, Szil{\'{a}}rd and Zhmurov, Artem and Bauer, Paul and Abraham, Mark and Lundborg, Magnus and Gray, Alan and Hess, Berk and Lindahl, Erik},
  journal  = {The Journal of Chemical Physics},
  title    = {Heterogeneous parallelization and acceleration of molecular dynamics simulations in {GROMACS}},
  year     = {2020},
  issn     = {0021-9606},
  month    = oct,
  number   = {13},
  pages    = {134110},
  volume   = {153},
  doi      = {10.1063/5.0018516},
  file     = {:Pall2020Heterogeneousparallelizationacceleration - Heterogeneous Parallelization and Acceleration of Molecular Dynamics Simulations in GROMACS.pdf:PDF},
  groups   = {Gromacs_papers},
  urldate  = {2024-08-21},
}

@Article{Pronk2013GROMACS4.5high,
  author     = {Pronk, Sander and P{\'{a}}ll, Szil{\'{a}}rd and Schulz, Roland and Larsson, Per and Bjelkmar, P{\"{a}}r and Apostolov, Rossen and Shirts, Michael R. and Smith, Jeremy C. and Kasson, Peter M. and van der Spoel, David and Hess, Berk and Lindahl, Erik},
  journal    = {Bioinformatics},
  title      = {{GROMACS} 4.5: a high-throughput and highly parallel open source molecular simulation toolkit},
  year       = {2013},
  issn       = {1367-4803},
  month      = apr,
  number     = {7},
  pages      = {845--854},
  volume     = {29},
  doi        = {10.1093/bioinformatics/btt055},
  file       = {:Pronk2013GROMACS4.5high - GROMACS 4.5_ a High Throughput and Highly Parallel Open Source Molecular Simulation Toolkit.pdf:PDF},
  groups     = {Gromacs_papers},
  shorttitle = {{GROMACS} 4.5},
  urldate    = {2024-08-21},
}

@Article{VanDerSpoel2005GROMACSFastflexible,
  author     = {Van Der Spoel, David and Lindahl, Erik and Hess, Berk and Groenhof, Gerrit and Mark, Alan E. and Berendsen, Herman J. C.},
  journal    = {Journal of Computational Chemistry},
  title      = {{GROMACS}: {Fast}, flexible, and free},
  year       = {2005},
  issn       = {1096-987X},
  number     = {16},
  pages      = {1701--1718},
  volume     = {26},
  copyright  = {Copyright {\copyright} 2005 Wiley Periodicals, Inc.},
  doi        = {10.1002/jcc.20291},
  file       = {Full Text PDF:https\://onlinelibrary.wiley.com/doi/pdfdirect/10.1002/jcc.20291:application/pdf},
  groups     = {Gromacs_papers},
  keywords   = {GROMACS, molecular simulation software, molecular dynamics, free energy computation, parallel computation},
  language   = {en},
  shorttitle = {{GROMACS}},
  urldate    = {2024-08-21},
}
%%%%%%%%%%%%%% OTHER LITERATURE %%%%%%%%%%%%%%
@Article{Solar1985ReactionOHphenylalanine,
  author   = {Solar, Sonja},
  journal  = {Radiation Physics and Chemistry (1977)},
  title    = {Reaction of {OH} with phenylalanine in neutral aqueous solution},
  year     = {1985},
  issn     = {0146-5724},
  month    = jan,
  number   = {1},
  pages    = {103--108},
  volume   = {26},
  doi      = {10.1016/0146-5724(85)90039-1},
  file     = {ScienceDirect Full Text PDF:https\://www.sciencedirect.com/science/article/pii/0146572485900391/pdf?md5=b994454e62142612b2ff9c4d2b25ac40&pid=1-s2.0-0146572485900391-main.pdf&isDTMRedir=Y:application/pdf},
  groups   = {Enzyme},
  url      = {https://www.sciencedirect.com/science/article/pii/0146572485900391},
  urldate  = {2025-02-18},
}
@Article{Dickenson2018generationtransportreactive,
  author    = {Dickenson, Aaron and Britun, Nikolay and Nikiforov, Anton and Leys, Christophe and Hasan, Mohammad I. and Walsh, James L.},
  journal   = {Physical Chemistry Chemical Physics},
  title     = {The generation and transport of reactive nitrogen species from a low temperature atmospheric pressure air plasma source},
  year      = {2018},
  issn      = {1463-9084},
  month     = nov,
  number    = {45},
  pages     = {28499--28510},
  volume    = {20},
  doi       = {10.1039/C8CP05762A},
  file      = {:dickenson_generation_2018 - The Generation and Transport of Reactive Nitrogen Species from a Low Temperature Atmospheric Pressure Air Plasma Source.pdf:PDF;:dickenson_generation_2018 - The Generation and Transport of Reactive Nitrogen Species from a Low Temperature Atmospheric Pressure Air Plasma Source.pdf:PDF},
  groups    = {Plasma},
  language  = {en},
  publisher = {The Royal Society of Chemistry},
  url       = {https://pubs.rsc.org/en/content/articlelanding/2018/cp/c8cp05762a},
  urldate   = {2025-02-25},
}
@Article{2012StandardReferenceData,
  journal  = {NIST},
  title    = {Standard {Reference} {Data}},
  year     = {2012},
  month    = dec,
  language = {en},
  url      = {https://www.nist.gov/srd},
  urldate  = {2023-11-02},
}

@Article{Abolfath2011Reactivemoleculardynamics,
  author       = {Ramin M. Abolfath and A. C.T. Van Duin and Thomas Brabec},
  journal      = {Journal of Physical Chemistry A},
  title        = {Reactive molecular dynamics study on the first steps of DNA damage by free hydroxyl radicals},
  issn         = {1089-5639},
  pages        = {11045--11049},
  volume       = {115},
  date         = {2011-10},
  doi          = {10.1021/JP204894M/ASSET/IMAGES/LARGE/JP-2011-04894M_0005.JPEG},
  file         = {:Abolfath2011Reactivemoleculardynamics - Reactive Molecular Dynamics Study on the First Steps of DNA Damage by Free Hydroxyl Radicals.pdf:PDF},
  groups       = {MD/Reax},
  issue        = {40},
  journal  = {Journal of Physical Chemistry A},
  keywords     = {RMD},
  pmid         = {21882859},
  publisher    = {American Chemical Society},
  readstatus   = {skimmed},
}
@Article{Adam2018RevisedCHARMMforce,
  author       = {Adam, Suliman and Knapp-Mohammady, Michaela and Yi, Jun and Bondar, Ana-Nicoleta},
  journal      = {Journal of Computational Chemistry},
  title        = {Revised {CHARMM} force field parameters for iron-containing cofactors of photosystem {II}},
  issn         = {1096-987X},
  number       = {1},
  pages        = {7--20},
  volume       = {39},
  date         = {2018},
  doi          = {10.1002/jcc.24918},
  file         = {:Adam2018RevisedCHARMMforce - Revised CHARMM Force Field Parameters for Iron Containing Cofactors of Photosystem II.pdf:PDF},
  groups       = {Force field},
  journal  = {Journal of Computational Chemistry},
  keywords     = {CHARMM force field, heme, non-heme iron, parametrization, photosystem II},
  language     = {en},
  ranking      = {rank5},
  urldate      = {2022-10-19},
}

 
@Article{Agmon1995Grotthussmechanism,
  author       = {Agmon, Noam},
  title        = {The {Grotthuss} mechanism},
  issn         = {0009-2614},
  number       = {5},
  pages        = {456--462},
  volume       = {244},
  date         = {1995-10},
  doi          = {10.1016/0009-2614(95)00905-J},
  file         = {:Agmon1995Grotthussmechanism - The Grotthuss Mechanism.pdf:PDF},
  journal  = {Chemical Physics Letters},
  language     = {en},
  urldate      = {2023-07-11},
}

 
@Article{Aktulga2012Parallelreactivemoleculara,
  author       = {Aktulga, H. M. and Fogarty, J. C. and Pandit, S. A. and Grama, A. Y.},
  title        = {Parallel reactive molecular dynamics: {Numerical} methods and algorithmic techniques},
  issn         = {0167-8191},
  number       = {4},
  pages        = {245--259},
  volume       = {38},
  date         = {2012-04},
  year         = {2012},
  doi          = {10.1016/j.parco.2011.08.005},
  file         = {:Aktulga2012Parallelreactivemoleculara - Parallel Reactive Molecular Dynamics_ Numerical Methods and Algorithmic Techniques.pdf:PDF},
  groups       = {MD/Reax},
  journal  = {Parallel Computing},
  keywords     = {Scientific computing, High performance computing, Parallel scaling and performance, Molecular dynamics, Reactive force fields, Application of algorithms, Numerical techniques, Krylov subspace methods},
  shorttitle   = {Parallel reactive molecular dynamics},
  urldate      = {2023-08-18},
}

 
@Article{Balsera1997Reconstructingpotentialenergy,
  author       = {Balsera, M and Stepaniants, S and Izrailev, S and Oono, Y and Schulten, K},
  title        = {Reconstructing potential energy functions from simulated force-induced unbinding processes.},
  issn         = {0006-3495},
  number       = {3},
  pages        = {1281--1287},
  volume       = {73},
  date         = {1997-09},
  file         = {:Balsera1997Reconstructingpotentialenergy - Reconstructing Potential Energy Functions from Simulated Force Induced Unbinding Processes..pdf:PDF},
  groups       = {Enzyme},
  journal  = {Biophysical Journal},
  pmcid        = {PMC1181028},
  pmid         = {9284296},
  urldate      = {2023-08-18},
}

@Article{Bathelt2005QM/MMstudieselectronic,
  author    = {Bathelt, Christine M. and Mulholland, Adrian J. and Harvey, Jeremy N.},
  journal   = {Dalton Transactions},
  title     = {{QM}/{MM} studies of the electronic structure of the compound {I} intermediate in cytochrome c peroxidase and ascorbate peroxidase},
  year      = {2005},
  issn      = {1477-9234},
  month     = oct,
  number    = {21},
  pages     = {3470--3476},
  doi       = {10.1039/B505407A},
  file      = {:Bathelt2005QM_MMstudieselectronic - QM_MM Studies of the Electronic Structure of the Compound I Intermediate in Cytochrome C Peroxidase and Ascorbate Peroxidase.pdf:PDF},
  groups    = {QMMM, Enzyme},
  language  = {en},
  publisher = {The Royal Society of Chemistry},
  ranking   = {rank3},
  url       = {https://pubs.rsc.org/en/content/articlelanding/2005/dt/b505407a},
  urldate   = {2024-01-25},
}

@Article{Bell2021Biocatalysis,
  author       = {Elizabeth L. Bell and William Finnigan and Scott P. France and Anthony P. Green and Martin A. Hayes and Lorna J. Hepworth and Sarah L. Lovelock and Haruka Niikura and Sílvia Osuna and Elvira Romero and Katherine S. Ryan and Nicholas J. Turner and Sabine L. Flitsch},
  journal      = {Nature Reviews Methods Primers},
  title        = {Biocatalysis},
  issn         = {2662-8449},
  pages        = {1--21},
  volume       = {1},
  date         = {2021-06},
  year         = {2021},
  doi          = {10.1038/s43586-021-00044-z},
  file         = {:Bell2021Biocatalysis - Biocatalysis.pdf:PDF},
  groups       = {Catalysis/Biocatalysis},
  isbn         = {0123456789},
  issue        = {1},
  keywords     = {Biocatalysis},
  publisher    = {Nature Publishing Group},
  readstatus   = {skimmed},
}

 
@Article{Benediktsson2017QM/MMStudyNitrogenase,
  author       = {Benediktsson, Bardi and Bjornsson, Ragnar},
  journal      = {Inorganic Chemistry},
  title        = {{QM}/{MM} {Study} of the {Nitrogenase} {MoFe} {Protein} {Resting} {State}: {Broken}-{Symmetry} {States}, {Protonation} {States}, and {QM} {Region} {Convergence} in the {FeMoco} {Active} {Site}},
  issn         = {0020-1669},
  number       = {21},
  pages        = {13417--13429},
  volume       = {56},
  date         = {2017-11},
  doi          = {10.1021/acs.inorgchem.7b02158},
  file         = {:Benediktsson2017QM_MMStudyNitrogenase - QM_MM Study of the Nitrogenase MoFe Protein Resting State_ Broken Symmetry States, Protonation States, and QM Region Convergence in the FeMoco Active Site.pdf:PDF},
  groups       = {QMMM},
  journal  = {Inorganic Chemistry},
  priority     = {prio1},
  publisher    = {American Chemical Society},
  shorttitle   = {{QM}/{MM} {Study} of the {Nitrogenase} {MoFe} {Protein} {Resting} {State}},
  urldate      = {2023-03-16},
}

 
@Article{Benediktsson2018QM/MMcalculationsreveal,
  author       = {Benediktsson, Bardi and Thorhallsson, Albert Th and Bjornsson, Ragnar},
  journal      = {Chemical Communications},
  title        = {{QM}/{MM} calculations reveal a bridging hydroxo group in a vanadium nitrogenase crystal structure},
  issn         = {1364-548X},
  number       = {53},
  pages        = {7310--7313},
  volume       = {54},
  date         = {2018-06},
  doi          = {10.1039/C8CC03793K},
  file         = {:Benediktsson2018QM_MMcalculationsreveal - QM_MM Calculations Reveal a Bridging Hydroxo Group in a Vanadium Nitrogenase Crystal Structure.pdf:PDF},
  groups       = {QMMM},
  journal  = {Chemical Communications},
  language     = {en},
  priority     = {prio1},
  publisher    = {The Royal Society of Chemistry},
  readstatus   = {skimmed},
  urldate      = {2023-03-16},
}

 
@Article{Benediktsson2020QuantumMechanics/MolecularMechanics,
  author       = {Benediktsson, Bardi and Bjornsson, Ragnar},
  journal      = {Inorganic Chemistry},
  title        = {Quantum {Mechanics}/{Molecular} {Mechanics} {Study} of {Resting}-{State} {Vanadium} {Nitrogenase}: {Molecular} and {Electronic} {Structure} of the {Iron}–{Vanadium} {Cofactor}},
  issn         = {0020-1669},
  number       = {16},
  pages        = {11514--11527},
  volume       = {59},
  date         = {2020-08},
  doi          = {10.1021/acs.inorgchem.0c01320},
  file         = {:Benediktsson2020QuantumMechanics_MolecularMechanics - Quantum Mechanics_Molecular Mechanics Study of Resting State Vanadium Nitrogenase_ Molecular and Electronic Structure of the Iron–Vanadium Cofactor.pdf:PDF},
  groups       = {QMMM},
  journal  = {Inorganic Chemistry},
  publisher    = {American Chemical Society},
  shorttitle   = {Quantum {Mechanics}/{Molecular} {Mechanics} {Study} of {Resting}-{State} {Vanadium} {Nitrogenase}},
  urldate      = {2023-03-16},
}

@Book{Berg2018Biochemie,
  author       = {Jeremy M. Berg and John L. Tymoczko and Gregory J. Gatto and Lubert Stryer},
  publisher    = {Springer Berlin Heidelberg},
  title        = {Biochemie},
  date         = {2018},
  year         = {2018},
  doi          = {10.1007/978-3-662-54620-8},
  journal  = {Stryer Biochemie},
}

@Article{Bochum2022TransientAtmosphericPlasmas,
  author       = {Achim von Keudell and Martin Muhler},
  title        = {Transient Atmospheric Plasmas - From Plasmas to Liquids to Solids (Collaborative Research Centre 1316)},
  pages        = {1--408},
  date         = {2022},
  file         = {:Bochum2022TransientAtmosphericPlasmas - Transient Atmospheric Plasmas from Plasmas to Liquids to Solids (Collaborative Research Centre 1316).pdf:PDF},
  groups       = {Catalysis/Biocatalysis, Plasma},
  institution  = {Ruhr-Universitat Bochum},
  journal  = {Proposal for the Second Funding Period},
  readstatus   = {read},
  type         = {proposal},
}

@Article{Bogaerts20202020plasmacatalysis,
  author       = {Annemie Bogaerts and Xin Tu and J. Christopher Whitehead and Gabriele Centi and Leon Lefferts and Olivier Guaitella and Federico Azzolina-Jury and Hyun Ha Kim and Anthony B. Murphy and William F. Schneider and Tomohiro Nozaki and Jason C. Hicks and Antoine Rousseau and Frederic Thevenet and Ahmed Khacef and Maria Carreon},
  journal      = {Journal of Physics D: Applied Physics},
  title        = {The 2020 plasma catalysis roadmap},
  issn         = {0022-3727},
  pages        = {443001},
  volume       = {53},
  date         = {2020-08},
  doi          = {10.1088/1361-6463/AB9048},
  file         = {:Bogaerts20202020plasmacatalysis - The 2020 Plasma Catalysis Roadmap.pdf:PDF},
  groups       = {Catalysis/Biocatalysis, Plasma},
  issue        = {44},
  journal  = {Journal of Physics D: Applied Physics},
  keywords     = {CH4activation, CO2conversion, NH3synthesis, air pollution control, catalysis, non-thermal plasma, plasma catalysis},
  priority     = {prio3},
  publisher    = {IOP Publishing},
  ranking      = {rank5},
}

@Article{Bogaerts2022Foundationsplasmacatalysis,
  author       = {Annemie Bogaerts and Erik C Neyts and Olivier Guaitella and Anthony B Murphy},
  journal      = {Plasma Sources Science and Technology},
  title        = {Foundations of plasma catalysis for environmental applications},
  issn         = {0963-0252},
  pages        = {053002},
  volume       = {31},
  date         = {2022-05},
  doi          = {10.1088/1361-6595/AC5F8E},
  file         = {:Bogaerts2022Foundationsplasmacatalysis - Foundations of Plasma Catalysis for Environmental Applications.pdf:PDF},
  groups       = {Catalysis/Biocatalysis, Plasma},
  issue        = {5},
  journal  = {Plasma Sources Science and Technology},
  keywords     = {applications, diagnostics, mechanisms, modelling, plasma catalysis},
  priority     = {prio3},
  publisher    = {IOP Publishing},
}

@Article{Bruno2019Coldphysicalplasma,
  author       = {Bruno, Giuliana and Heusler, Thea and Lackmann, Jan-Wilm and von Woedtke, Thomas and Weltmann, Klaus-Dieter and Wende, Kristian},
  title        = {Cold physical plasma-induced oxidation of cysteine yields reactive sulfur species ({RSS})},
  issn         = {2212-8166},
  pages        = {100083},
  volume       = {14},
  date         = {2019-06},
  doi          = {10.1016/j.cpme.2019.100083},
  file         = {:Bruno2019Coldphysicalplasma - Cold Physical Plasma Induced Oxidation of Cysteine Yields Reactive Sulfur Species (RSS).pdf:PDF},
  groups       = {Cysteine},
  journal  = {Clinical Plasma Medicine},
  keywords     = {Redox signaling, Plasma liquid chemistry, Reactive sulfur species, Cold physical plasma, C},
  priority     = {prio2},
  readstatus   = {skimmed},
  urldate      = {2024-01-15},
}

 
@Article{Calero20151HNuclearSpin,
  author       = {Calero, C. and Martí, J. and Guàrdia, E.},
  journal      = {The Journal of Physical Chemistry B},
  title        = {{1H} {Nuclear} {Spin} {Relaxation} of {Liquid} {Water} from {Molecular} {Dynamics} {Simulations}},
  issn         = {1520-6106},
  number       = {5},
  pages        = {1966--1973},
  volume       = {119},
  date         = {2015-02},
  doi          = {10.1021/jp510013q},
  file         = {:Calero20151HNuclearSpin - 1H Nuclear Spin Relaxation of Liquid Water from Molecular Dynamics Simulations.pdf:PDF},
  journal  = {The Journal of Physical Chemistry B},
  publisher    = {American Chemical Society},
  readstatus   = {read},
  urldate      = {2022-10-10},
}

@Article{Car2002IntroductionDensityFunctional,
  author       = {Roberto Car},
  journal      = {Quant. Struct.-Act. Relat.},
  title        = {Introduction to Density-Functional Theory and ab-Initio Molecular Dynamics},
  pages        = {97--104},
  volume       = {21},
  date         = {2002},
  doi          = {10.1002/1521-3838},
  file         = {:Car2002IntroductionDensityFunctional - Introduction to Density Functional Theory and Ab Initio Molecular Dynamics.pdf:PDF},
  groups       = {DFT},
  journal  = {Quant. Struct.-Act. Relat.},
  priority     = {prio1},
}

 
@Article{Caro2016Accurateschemescalculation,
  author       = {Caro, Miguel A. and Laurila, Tomi and Lopez-Acevedo, Olga},
  journal      = {The Journal of Chemical Physics},
  title        = {Accurate schemes for calculation of thermodynamic properties of liquid mixtures from molecular dynamics simulations},
  issn         = {0021-9606},
  number       = {24},
  pages        = {244504},
  volume       = {145},
  date         = {2016-12},
  doi          = {10.1063/1.4973001},
  file         = {:Caro2016Accurateschemescalculation - Accurate Schemes for Calculation of Thermodynamic Properties of Liquid Mixtures from Molecular Dynamics Simulations.pdf:PDF},
  groups       = {Thermodynamics},
  journal  = {The Journal of Chemical Physics},
  publisher    = {American Institute of Physics},
  urldate      = {2023-02-15},
}

@Article{Chen2008QuantumMechanical/MolecularMechanical,
  author     = {Chen, Hui and Hirao, Hajime and Derat, Etienne and Schlichting, Ilme and Shaik, Sason},
  journal    = {The Journal of Physical Chemistry B},
  title      = {Quantum {Mechanical}/{Molecular} {Mechanical} {Study} on the {Mechanisms} of {Compound} {I} {Formation} in the {Catalytic} {Cycle} of {Chloroperoxidase}: {An} {Overview} on {Heme} {Enzymes}},
  year       = {2008},
  issn       = {1520-6106},
  month      = aug,
  number     = {31},
  pages      = {9490--9500},
  volume     = {112},
  doi        = {10.1021/jp803010f},
  file       = {Full Text PDF:https\://pubs.acs.org/doi/pdf/10.1021/jp803010f:application/pdf},
  groups     = {QMMM},
  publisher  = {American Chemical Society},
  shorttitle = {Quantum {Mechanical}/{Molecular} {Mechanical} {Study} on the {Mechanisms} of {Compound} {I} {Formation} in the {Catalytic} {Cycle} of {Chloroperoxidase}},
  url        = {https://doi.org/10.1021/jp803010f},
  urldate    = {2024-01-25},
}

@Article{Chenoweth2008ReaxFFreactiveforce,
  author       = {Kimberly Chenoweth and Adri C.T. Van Duin and William A. Goddard},
  journal      = {Journal of Physical Chemistry A},
  title        = {ReaxFF reactive force field for molecular dynamics simulations of hydrocarbon oxidation},
  issn         = {1089-5639},
  pages        = {1040--1053},
  volume       = {112},
  date         = {2008-02},
  doi          = {10.1021/JP709896W/SUPPL_FILE/JP709896W-FILE005.PDF},
  file         = {:Chenoweth2008ReaxFFreactiveforce - ReaxFF Reactive Force Field for Molecular Dynamics Simulations of Hydrocarbon Oxidation.pdf:PDF},
  groups       = {Force field, MD/Reax},
  issue        = {5},
  journal  = {Journal of Physical Chemistry A},
  pmid         = {18197648},
  publisher    = {American Chemical Society},
}

@Article{Choi2015Industrialapplicationsenzyme,
  author       = {Jung Min Choi and Sang Soo Han and Hak Sung Kim},
  journal      = {Biotechnology Advances},
  title        = {Industrial applications of enzyme biocatalysis: Current status and future aspects},
  issn         = {0734-9750},
  pages        = {1443--1454},
  volume       = {33},
  date         = {2015-11},
  doi          = {10.1016/J.BIOTECHADV.2015.02.014},
  file         = {:Choi2015Industrialapplicationsenzyme - Industrial Applications of Enzyme Biocatalysis_ Current Status and Future Aspects.pdf:PDF},
  groups       = {Catalysis/Biocatalysis, Enzyme},
  issue        = {7},
  journal  = {Biotechnology Advances},
  keywords     = {Biocatalysis, Bioprocess, Enzymes, Industrial applications},
  pmid         = {25747291},
  publisher    = {Elsevier Inc.},
}

@Article{Costa2023ComputationalCharacterizationReactivity,
  author       = {Costa, Gustavo J. and Egbemhenghe, Abel and Liang, Ruibin},
  title        = {Computational {Characterization} of the {Reactivity} of {Compound} {I} in {Unspecific} {Peroxygenases}},
  issn         = {1520-6106},
  number       = {51},
  pages        = {10987--10999},
  volume       = {127},
  date         = {2023-12},
  doi          = {10.1021/acs.jpcb.3c06311},
  file         = {:Costa2023ComputationalCharacterizationReactivity - Computational Characterization of the Reactivity of Compound I in Unspecific Peroxygenases.pdf:PDF},
  groups       = {QMMM},
  journal  = {The Journal of Physical Chemistry B},
  priority     = {prio1},
  publisher    = {American Chemical Society},
  urldate      = {2024-01-04},
}

@Article{Costa2023UnderstandingMultifacetedMechanism,
  author       = {Costa, Gustavo J. and Liang, Ruibin},
  title        = {Understanding the {Multifaceted} {Mechanism} of {Compound} {I} {Formation} in {Unspecific} {Peroxygenases} through {Multiscale} {Simulations}},
  issn         = {1520-6106},
  number       = {41},
  pages        = {8809--8824},
  volume       = {127},
  date         = {2023-10},
  doi          = {10.1021/acs.jpcb.3c04589},
  file         = {:Costa2023UnderstandingMultifacetedMechanism - Understanding the Multifaceted Mechanism of Compound I Formation in Unspecific Peroxygenases through Multiscale Simulations.pdf:PDF;:Costa2023UnderstandingMultifacetedMechanism - Understanding the Multifaceted Mechanism of Compound I Formation in Unspecific Peroxygenases through Multiscale Simulations_SI.pdf.pdf:PDF},
  groups       = {QMMM, Enzyme},
  journal  = {The Journal of Physical Chemistry B},
  priority     = {prio1},
  publisher    = {American Chemical Society},
  ranking      = {rank5},
  readstatus   = {read},
  urldate      = {2023-11-17},
}

 
@Article{Dai2013IonicLiquidsDeep,
  author       = {Dai, Yuntao and van Spronsen, Jaap and Witkamp, Geert-Jan and Verpoorte, Robert and Choi, Young Hae},
  journal      = {Journal of Natural Products},
  title        = {Ionic {Liquids} and {Deep} {Eutectic} {Solvents} in {Natural} {Products} {Research}: {Mixtures} of {Solids} as {Extraction} {Solvents}},
  issn         = {0163-3864},
  number       = {11},
  pages        = {2162--2173},
  volume       = {76},
  date         = {2013-11},
  doi          = {10.1021/np400051w},
  file         = {:Dai2013IonicLiquidsDeep - Ionic Liquids and Deep Eutectic Solvents in Natural Products Research_ Mixtures of Solids As Extraction Solvents.pdf:PDF},
  journal  = {Journal of Natural Products},
  priority     = {prio3},
  publisher    = {American Chemical Society},
  shorttitle   = {Ionic {Liquids} and {Deep} {Eutectic} {Solvents} in {Natural} {Products} {Research}},
  urldate      = {2022-09-27},
}

 
@Article{Daniel1996upperlimitsenzyme,
  author       = {Daniel, R. M.},
  journal      = {Enzyme and Microbial Technology},
  title        = {The upper limits of enzyme thermal stability},
  issn         = {0141-0229},
  number       = {1},
  pages        = {74--79},
  volume       = {19},
  date         = {1996-07},
  doi          = {10.1016/0141-0229(95)00174-3},
  file         = {:Daniel1996upperlimitsenzyme - The Upper Limits of Enzyme Thermal Stability.pdf:PDF},
  groups       = {Enzyme},
  journal  = {Enzyme and Microbial Technology},
  keywords     = {Enzymes, stability, enzyme engineering, thermophiles, denaturation, degradation},
  language     = {en},
  urldate      = {2023-02-27},
}

@Article{Davis2001Biocatalysisenzymesorganic,
  author       = {B. G. Davis and V. Boyer},
  journal      = {Natural Product Reports},
  title        = {Biocatalysis and enzymes in organic synthesis},
  issn         = {0265-0568},
  pages        = {618--640},
  volume       = {18},
  date         = {2001-12},
  doi          = {10.1039/B003667F},
  file         = {:Davis2001Biocatalysisenzymesorganic - Biocatalysis and Enzymes in Organic Synthesis.pdf:PDF},
  groups       = {Catalysis/Biocatalysis, Enzyme},
  issue        = {6},
  journal  = {Natural Product Reports},
  pmid         = {11820761},
  publisher    = {Royal Society of Chemistry},
}

@Article{Denisov2015longshortit,
  author       = {Denisov, Ilia G. and Sligar, Stephen G.},
  title        = {The long and the short of it},
  issn         = {1755-4349},
  number       = {9},
  pages        = {687--688},
  volume       = {7},
  copyright    = {2015 Springer Nature Limited},
  date         = {2015-09},
  doi          = {10.1038/nchem.2335},
  file         = {:Denisov2015longshortit - The Long and the Short of It.pdf:PDF},
  groups       = {Enzyme},
  journal  = {Nature Chemistry},
  keywords     = {Biocatalysis, Metalloproteins},
  language     = {en},
  publisher    = {Nature Publishing Group},
  urldate      = {2023-10-09},
}

@PhdThesis{Dirks2023Plasmadrivenbiocatalysis,
  author      = {Dirks, Tim},
  title       = {Plasma-driven biocatalysis andthe investigation of plasma-protein interactions},
  date        = {2023},
  file        = {:Dirks2023Plasmadrivenbiocatalysis - Plasma Driven Biocatalysis Andthe Investigation of Plasma Protein Interactions.pdf:PDF},
  institution = {Ruhr University Bochum},
}

@Article{Dohn2017GridBasedProjector,
  author       = {Dohn, A. O. and Jónsson, E. Ö and Levi, G. and Mortensen, J. J. and Lopez-Acevedo, O. and Thygesen, K. S. and Jacobsen, K. W. and Ulstrup, J. and Henriksen, N. E. and Møller, K. B. and Jónsson, H.},
  title        = {Grid-{Based} {Projector} {Augmented} {Wave} ({GPAW}) {Implementation} of {Quantum} {Mechanics}/{Molecular} {Mechanics} ({QM}/{MM}) {Electrostatic} {Embedding} and {Application} to a {Solvated} {Diplatinum} {Complex}},
  issn         = {1549-9626},
  number       = {12},
  pages        = {6010--6022},
  volume       = {13},
  date         = {2017-12},
  doi          = {10.1021/acs.jctc.7b00621},
  file         = {:Dohn2017GridBasedProjector - Grid Based Projector Augmented Wave (GPAW) Implementation of Quantum Mechanics_Molecular Mechanics (QM_MM) Electrostatic Embedding and Application to a Solvated Diplatinum Complex.pdf:PDF},
  journal  = {Journal of Chemical Theory and Computation},
  language     = {eng},
  pmid         = {29083921},
}

@Article{Dohn2019PolarizableEmbeddingTransferable,
  author       = {Asmus Ougaard Dohn and Elvar Örn Jónsson and Hannes Jónsson},
  journal      = {Journal of Chemical Theory and Computation},
  title        = {Polarizable Embedding with a Transferable H2O Potential Function II: Application to (H2O)n Clusters and Liquid Water},
  issn         = {1549-9626},
  pages        = {6578--6587},
  volume       = {15},
  date         = {2019-12},
  doi          = {10.1021/ACS.JCTC.9B00778/ASSET/IMAGES/LARGE/CT9B00778_0009.JPEG},
  file         = {:Dohn2019PolarizableEmbeddingTransferable - Polarizable Embedding with a Transferable H2O Potential Function II_ Application to (H2O)n Clusters and Liquid Water.pdf:PDF},
  groups       = {QMMM},
  issue        = {12},
  journal  = {Journal of Chemical Theory and Computation},
  pmid         = {31692344},
  publisher    = {American Chemical Society},
}

@Article{Dohn2020Multiscaleelectrostaticembedding,
  author       = {Asmus O. Dohn},
  journal      = {International Journal of Quantum Chemistry},
  title        = {Multiscale electrostatic embedding simulations for modeling structure and dynamics of molecules in solution: A tutorial review},
  issn         = {1097-461X},
  pages        = {e26343},
  volume       = {120},
  date         = {2020-11},
  doi          = {10.1002/QUA.26343},
  file         = {:Dohn2020Multiscaleelectrostaticembedding - Multiscale Electrostatic Embedding Simulations for Modeling Structure and Dynamics of Molecules in Solution_ a Tutorial Review.pdf:PDF},
  groups       = {QMMM},
  issue        = {21},
  journal  = {International Journal of Quantum Chemistry},
  keywords     = {QM/MM, QM/MM BOMD, benchmarking, electrostatic embedding, implementation, solvation, structure},
  publisher    = {John Wiley & Sons, Ltd},
  readstatus   = {read},
}

@Article{Dong2021Dissociationhydrogenperoxide,
  author       = {Hieu C. Dong and Thi H. Ho and Thu M. Nguyen and Yoshiyuki Kawazoe and Hung M. Le},
  journal      = {Journal of Computational Chemistry},
  title        = {Dissociation of hydrogen peroxide in water and methanol through a biased molecular dynamics investigation},
  issn         = {1096-987X},
  pages        = {1344--1353},
  volume       = {42},
  date         = {2021-07},
  doi          = {10.1002/JCC.26539},
  file         = {:Dong2021Dissociationhydrogenperoxide - Dissociation of Hydrogen Peroxide in Water and Methanol through a Biased Molecular Dynamics Investigation.pdf:PDF},
  groups       = {H2O2},
  issue        = {19},
  journaltitle = {Journal of Computational Chemistry},
  keywords     = {HOOH, ab initio molecular dynamics, umbrella sampling},
  pmid         = {33977539},
  priority     = {prio1},
  publisher    = {John Wiley & Sons, Ltd},
  ranking      = {rank5},
  readstatus   = {skimmed},
}

@Article{Dubey2017MDsimulationsQM/MM,
  author     = {Dubey, Kshatresh Dutta and Wang, Binju and Vajpai, Manu and Shaik, Sason},
  journal    = {Chemical Science},
  title      = {{MD} simulations and {QM}/{MM} calculations show that single-site mutations of cytochrome {P450BM3} alter the active site’s complexity and the chemoselectivity of oxidation without changing the active species},
  year       = {2017},
  issn       = {2041-6539},
  month      = jul,
  number     = {8},
  pages      = {5335--5344},
  volume     = {8},
  doi        = {10.1039/C7SC01932G},
  file       = {:dubey_md_2017 - MD Simulations and QM_MM Calculations Show That Single Site Mutations of Cytochrome P450BM3 Alter the Active Site’s Complexity and the Chemoselectivity of Oxidation without Changing the Active Species.pdf:PDF;:Dubey2017MDsimulationsQM_MM - MD Simulations and QM_MM Calculations Show That Single Site Mutations of Cytochrome P450BM3 Alter the Active Site’s Complexity and the Chemoselectivity of Oxidation without Changing the Active Species.pdf:PDF},
  groups     = {QMMM},
  language   = {en},
  publisher  = {The Royal Society of Chemistry},
  readstatus = {skimmed},
  url        = {https://pubs.rsc.org/en/content/articlelanding/2017/sc/c7sc01932g},
  urldate    = {2024-03-07},
}

@Article{Duin2001ReaxFFReactiveForce,
  author       = {Adri C.T. Van Duin and Siddharth Dasgupta and Francois Lorant and William A. Goddard},
  journal      = {Journal of Physical Chemistry A},
  title        = {ReaxFF: A Reactive Force Field for Hydrocarbons},
  issn         = {1089-5639},
  pages        = {9396--9409},
  volume       = {105},
  date         = {2001-10},
  year         = {2001},
  doi          = {10.1021/JP004368U},
  file         = {:Duin2001ReaxFFReactiveForce - ReaxFF_ a Reactive Force Field for Hydrocarbons.pdf:PDF},
  groups       = {Force field, MD/Reax},
  issue        = {41},
  publisher    = {American Chemical Society},
  readstatus   = {skimmed},
}

@Article{Durrant2011Moleculardynamicssimulations,
  author       = {Jacob D. Durrant and J. Andrew McCammon},
  journal      = {BMC Biology},
  title        = {Molecular dynamics simulations and drug discovery},
  issn         = {1741-7007},
  pages        = {1--9},
  volume       = {9},
  date         = {2011-10},
  doi          = {10.1186/1741-7007-9-71/FIGURES/4},
  file         = {:Durrant2011Moleculardynamicssimulations - Molecular Dynamics Simulations and Drug Discovery.pdf:PDF},
  groups       = {MD/Reax},
  issue        = {1},
  journal  = {BMC Biology},
  keywords     = {Allosteric binding sites, Computer-aided drug discovery, Cryptic binding sites, Molecular dynamics simulations, Virtual screening, free-energy prediction},
  pmid         = {22035460},
  publisher    = {BioMed Central},
  readstatus   = {read},
}

@Article{Easton1952behaviourmixtureshydrogen,
  author       = {M. F. Easton and A. G. Mitchell and W. F.K. Wynne-Jones},
  journal      = {Transactions of the Faraday Society},
  title        = {The behaviour of mixtures of hydrogen peroxide and water. Part 1.—Determination of the densities of mixtures of hydrogen peroxide and water},
  issn         = {0014-7672},
  pages        = {796--801},
  volume       = {48},
  date         = {1952-01},
  doi          = {10.1039/TF9524800796},
  file         = {:Easton1952behaviourmixtureshydrogen - The Behaviour of Mixtures of Hydrogen Peroxide and Water. Part 1.—Determination of the Densities of Mixtures of Hydrogen Peroxide and Water.pdf:PDF},
  groups       = {H2O2},
  issue        = {0},
  journal  = {Transactions of the Faraday Society},
  publisher    = {The Royal Society of Chemistry},
  readstatus   = {read},
}

 
@Article{Eisenberg1986Solvationenergyprotein,
  author       = {Eisenberg, David and McLachlan, Andrew D.},
  journal      = {Nature},
  title        = {Solvation energy in protein folding and binding},
  issn         = {1476-4687},
  number       = {6050},
  pages        = {199--203},
  volume       = {319},
  copyright    = {1986 Nature Publishing Group},
  date         = {1986-01},
  doi          = {10.1038/319199a0},
  file         = {:Eisenberg1986Solvationenergyprotein - Solvation Energy in Protein Folding and Binding.pdf:PDF},
  groups       = {Thermodynamics},
  journal  = {Nature},
  keywords     = {Science, Humanities and Social Sciences, multidisciplinary, Science, multidisciplinary},
  language     = {en},
  priority     = {prio1},
  publisher    = {Nature Publishing Group},
  urldate      = {2023-02-14},
}

@Article{Ellerweg2010CharacterizationeffluentHe/O2,
  author       = {D. Ellerweg and J. Benedikt and A. Von Keudell and N. Knake and V. Schulz-Von Der Gathen},
  journal      = {New Journal of Physics},
  title        = {Characterization of the effluent of a He/O2 microscale atmospheric pressure plasma jet by quantitative molecular beam mass spectrometry},
  issn         = {1367-2630},
  pages        = {013021},
  volume       = {12},
  date         = {2010-01},
  doi          = {10.1088/1367-2630/12/1/013021},
  file         = {:Ellerweg2010CharacterizationeffluentHe_O2 - Characterization of the Effluent of a He_O2 Microscale Atmospheric Pressure Plasma Jet by Quantitative Molecular Beam Mass Spectrometry.pdf:PDF},
  groups       = {Plasma},
  issue        = {1},
  journal  = {New Journal of Physics},
  priority     = {prio3},
  publisher    = {IOP Publishing},
}

 
@Article{Evans1952energeticsreactionsinvolving,
  author       = {Evans, M. G. and Hush, N. S. and Uri, N.},
  journal      = {Quarterly Reviews, Chemical Society},
  title        = {The energetics of reactions involving hydrogen peroxide, its radicals, and its ions},
  issn         = {0009-2681},
  number       = {2},
  pages        = {186--196},
  volume       = {6},
  date         = {1952-01},
  doi          = {10.1039/QR9520600186},
  file         = {:Evans1952energeticsreactionsinvolving - The Energetics of Reactions Involving Hydrogen Peroxide, Its Radicals, and Its Ions.pdf:PDF},
  groups       = {H2O2},
  journal  = {Quarterly Reviews, Chemical Society},
  language     = {en},
  publisher    = {The Royal Society of Chemistry},
  urldate      = {2023-02-28},
}

@Article{Farhadi2023PolymerizationProcessCold,
  author   = {Farhadi, Masume and Sohbatzadeh, Farshad and Ghasemi, Maede},
  journal  = {Plasma Chemistry and Plasma Processing},
  title    = {Polymerization {Process} from the {Cold} {Atmospheric} {Pressure} {Plasma} {Treatment} of l-{Cysteine} {Powder} by {Addition} of {DMSO} and {H2O2}},
  year     = {2023},
  issn     = {1572-8986},
  month    = jan,
  number   = {1},
  pages    = {261--283},
  volume   = {43},
  doi      = {10.1007/s11090-022-10294-8},
  file     = {:Farhadi2023PolymerizationProcessCold - Polymerization Process from the Cold Atmospheric Pressure Plasma Treatment of L Cysteine Powder by Addition of DMSO and H2O2.pdf:PDF},
  groups   = {Cysteine},
  keywords = {Dielectric barrier discharge plasma, L-Cysteine oxidation, Chemical modifications, Polymerization processes},
  language = {en},
  url      = {https://doi.org/10.1007/s11090-022-10294-8},
  urldate  = {2024-01-15},
}

@PhdThesis{Fiesinger2023FirstPrinciplesStudies,
  author      = {Fiesinger, Florian},
  title       = {First-Principles Studies and Reactive Force Field Development in Magnesium-Ion Battery Research},
  date        = {2023},
  file        = {:Fiesinger2023FirstPrinciplesStudies - First Principles Studies and Reactive Force Field Development in Magnesium Ion Battery Research.pdf:PDF},
  institution = {Ulm University},
}

 
@Article{Goncalves2005Freeenergysolvation,
  author       = {Goncalves, Paulo F. B. and Stassen, Hubert},
  journal      = {The Journal of Chemical Physics},
  title        = {Free energy of solvation from molecular dynamics simulation applying {Voronoi}-{Delaunay} triangulation to the cavity creation},
  issn         = {0021-9606},
  number       = {21},
  pages        = {214109},
  volume       = {123},
  date         = {2005-12},
  doi          = {10.1063/1.2132282},
  file         = {:Goncalves2005Freeenergysolvation - Free Energy of Solvation from Molecular Dynamics Simulation Applying Voronoi Delaunay Triangulation to the Cavity Creation.pdf:PDF},
  groups       = {Thermodynamics},
  journal  = {The Journal of Chemical Physics},
  priority     = {prio2},
  publisher    = {American Institute of Physics},
  readstatus   = {skimmed},
  urldate      = {2022-10-03},
}

@Article{Grossfield2018BestPracticesQuantification,
  author       = {Alan Grossfield and Paul N. Patrone and Daniel R. Roe and Andrew J. Schultz and Daniel W. Siderius and Daniel M. Zuckerman},
  journal      = {Living journal of computational molecular science},
  title        = {Best Practices for Quantification of Uncertainty and Sampling Quality in Molecular Simulations [Article v1.0]},
  volume       = {1},
  date         = {2018},
  doi          = {10.33011/LIVECOMS.1.1.5067},
  file         = {:Grossfield2018BestPracticesQuantification - Best Practices for Quantification of Uncertainty and Sampling Quality in Molecular Simulations [Article V1.0].pdf:PDF},
  issue        = {1},
  journal  = {Living journal of computational molecular science},
  pmid         = {30533602},
  priority     = {prio3},
  publisher    = {NIH Public Access},
}

@Booklet{Guentert2019EinfuehrungdieMolekueldynamiksimulation,
  title  = {Einführung in die Moleküldynamiksimulation von Proteinen},
  author = {Peter Güntert and Sina Kazemi},
  date   = {2019},
  file   = {:Guentert2019EinfuehrungdieMolekueldynamiksimulation - Einführung in Die Moleküldynamiksimulation Von Proteinen.pdf:PDF},
}

@Article{Guo2023Reactivemoleculardynamics,
  author     = {Guo, Jin-Sen and Tian, Shu-Qi and Zhang, Yuan-Tao},
  journal    = {Physics of Plasmas},
  title      = {Reactive molecular dynamics simulations on interaction mechanisms of cold atmospheric plasmas and peptides},
  year       = {2023},
  issn       = {1070-664X},
  month      = apr,
  number     = {4},
  pages      = {043512},
  volume     = {30},
  doi        = {10.1063/5.0139634},
  file       = {:Guo2023Reactivemoleculardynamics - Reactive Molecular Dynamics Simulations on Interaction Mechanisms of Cold Atmospheric Plasmas and Peptides.pdf:PDF},
  groups     = {MD/Reax, Enzyme, Plasma},
  priority   = {prio1},
  readstatus = {read},
  url        = {https://doi.org/10.1063/5.0139634},
  urldate    = {2024-03-26},
}

@Article{Harvey2006QM/MMmodelingcompound,
  author    = {Harvey, Jeremy N. and Bathelt, Christine M. and Mulholland, Adrian J.},
  journal   = {Journal of Computational Chemistry},
  title     = {{QM}/{MM} modeling of compound {I} active species in cytochrome {P450}, cytochrome {C} peroxidase, and ascorbate peroxidase},
  year      = {2006},
  issn      = {1096-987X},
  number    = {12},
  pages     = {1352--1362},
  volume    = {27},
  copyright = {Copyright © 2006 Wiley Periodicals, Inc.},
  doi       = {10.1002/jcc.20446},
  file      = {Full Text PDF:https\://onlinelibrary.wiley.com/doi/pdfdirect/10.1002/jcc.20446:application/pdf},
  groups    = {QMMM},
  keywords  = {QM/MM calculations, compound I, cytochrome P450, cytochrome c peroxidase, ascorbate peroxidase},
  language  = {en},
  url       = {https://onlinelibrary.wiley.com/doi/abs/10.1002/jcc.20446},
  urldate   = {2024-01-25},
}

@Article{Hayn2021NaturalcystatinC,
  author       = {Manuel Hayn and Andrea Blötz and Armando Rodríguez and Solange Vidal and Nico Preising and Ludger Ständker and Sebastian Wiese and Christina M. Stürzel and Mirja Harms and Rüdiger Gross and Christoph Jung and Miriam Kiene and Timo Jacob and Stefan Pöhlmann and Wolf Georg Forssmann and Jan Münch and Konstantin M.J. Sparrer and Klaus Seuwen and Beatrice H. Hahn and Frank Kirchhoff},
  title        = {Natural cystatin C fragments inhibit GPR15-mediated HIV and SIV infection without interfering with GPR15L signaling},
  issn         = {1091-6490},
  volume       = {118},
  date         = {2021-01},
  doi          = {10.1073/PNAS.2023776118/SUPPL_FILE/PNAS.2023776118.SAPP.PDF},
  file         = {:Hayn2021NaturalcystatinC - Natural Cystatin C Fragments Inhibit GPR15 Mediated HIV and SIV Infection without Interfering with GPR15L Signaling.pdf:PDF},
  groups       = {Pharmacy/Virology},
  issue        = {3},
  journal  = {Proceedings of the National Academy of Sciences of the United States of America},
  keywords     = {G protein-coupled receptors | GPR15 | immunodefici},
  pmid         = {33431697},
  publisher    = {National Academy of Sciences},
  readstatus   = {skimmed},
}

@Article{Hazim2021FirstPrinciplesCalculations,
  author       = {Hazim, Angham and Abduljalil, Hayder M. and Hashim, Ahmed},
  title        = {First {Principles} {Calculations} of {Electronic}, {Structural} and {Optical} {Properties} of ({PMMA}–{ZrO2}–{Au}) and ({PMMA}–{Al2O3}–{Au}) {Nanocomposites} for {Optoelectronics} {Applications}},
  issn         = {2092-7592},
  number       = {2},
  pages        = {185--203},
  volume       = {22},
  date         = {2021-04},
  doi          = {10.1007/s42341-020-00224-w},
  file         = {:Hazim2021FirstPrinciplesCalculations - First Principles Calculations of Electronic, Structural and Optical Properties of (PMMA–ZrO2–Au) and (PMMA–Al2O3–Au) Nanocomposites for Optoelectronics Applications.pdf:PDF},
  journal  = {Transactions on Electrical and Electronic Materials},
  keywords     = {PMMA, Nanocomposites, Electronics, Photonics, Energy gap, Gold},
  language     = {en},
  urldate      = {2023-09-26},
}

 
@Article{Heyden2019Disassemblingsolvationfree,
  author       = {Heyden, Matthias},
  journal      = {WIREs Computational Molecular Science},
  title        = {Disassembling solvation free energies into local contributions—{Toward} a microscopic understanding of solvation processes},
  issn         = {1759-0884},
  number       = {2},
  pages        = {e1390},
  volume       = {9},
  date         = {2019},
  doi          = {10.1002/wcms.1390},
  file         = {:Heyden2019Disassemblingsolvationfree - Disassembling Solvation Free Energies into Local Contributions—Toward a Microscopic Understanding of Solvation Processes.pdf:PDF},
  groups       = {Thermodynamics},
  journal  = {WIREs Computational Molecular Science},
  keywords     = {entropy, free energy, molecular dynamics, solvation, water},
  language     = {en},
  priority     = {prio1},
  urldate      = {2023-02-06},
}

 
@Article{Hofrichter2014Oxidationscatalyzedfungal,
  author       = {Hofrichter, Martin and Ullrich, René},
  journal      = {Current Opinion in Chemical Biology},
  title        = {Oxidations catalyzed by fungal peroxygenases},
  issn         = {1367-5931},
  pages        = {116--125},
  volume       = {19},
  date         = {2014-04},
  doi          = {10.1016/j.cbpa.2014.01.015},
  file         = {:Hofrichter2014Oxidationscatalyzedfungal - Oxidations Catalyzed by Fungal Peroxygenases.pdf:PDF},
  groups       = {Enzyme},
  journal  = {Current Opinion in Chemical Biology},
  language     = {en},
  priority     = {prio2},
  ranking      = {rank3},
  readstatus   = {skimmed},
  series       = {Biocatalysis and biotransformation⬢ {Bioinorganic} chemistry},
  urldate      = {2023-02-21},
}

 
@Article{Hofrichter2022PeroxideMediatedOxygenation,
  author       = {Hofrichter, Martin and Kellner, Harald and Herzog, Robert and Karich, Alexander and Kiebist, Jan and Scheibner, Katrin and Ullrich, René},
  journal      = {Antioxidants},
  title        = {Peroxide-{Mediated} {Oxygenation} of {Organic} {Compounds} by {Fungal} {Peroxygenases}},
  issn         = {2076-3921},
  number       = {1},
  pages        = {163},
  volume       = {11},
  copyright    = {http://creativecommons.org/licenses/by/3.0/},
  date         = {2022-01},
  year         = {2022},
  doi          = {10.3390/antiox11010163},
  file         = {:Hofrichter2022PeroxideMediatedOxygenation - Peroxide Mediated Oxygenation of Organic Compounds by Fungal Peroxygenases.pdf:PDF},
  groups       = {Enzyme},
  journal  = {Antioxidants},
  keywords     = {unspecific peroxygenases, UPO, EC 1.11.2.1, monooxygenases, peroxidases, hydroxylation, epoxidation, dealkylation},
  language     = {en},
  priority     = {prio1},
  publisher    = {Multidisciplinary Digital Publishing Institute},
  ranking      = {rank4},
  readstatus   = {read},
  urldate      = {2023-02-06},
}

@Article{Hospital2015Moleculardynamicssimulations,
  author       = {Adam Hospital and Josep Ramon Goñi and Modesto Orozco and Josep L. Gelpí},
  title        = {Molecular dynamics simulations: advances and applications},
  issn         = {1178-6949},
  pages        = {37--47},
  volume       = {8},
  date         = {2015-11},
  doi          = {10.2147/AABC.S70333},
  file         = {:Hospital2015Moleculardynamicssimulations - Molecular Dynamics Simulations_ Advances and Applications.pdf:PDF},
  groups       = {MD/Reax},
  issue        = {1},
  journal  = {Advances and Applications in Bioinformatics and Chemistry},
  keywords     = {Allostery, Conformational ensembles, Docking, Molecular dynamics, Refinement, Structure prediction},
  pmid         = {26604800},
  publisher    = {Dove Press},
}

@Article{Hu2008FreeEnergiesChemical,
  author       = {Hao Hu and Weitao Yang},
  title        = {Free Energies of Chemical Reactions in Solution and in Enzymes with Ab Initio Quantum Mechanics/Molecular Mechanics Methods},
  issn         = {0066-426X},
  pages        = {573--601},
  volume       = {59},
  date         = {2008-04},
  doi          = {10.1146/annurev.physchem.59.032607.093618},
  file         = {:Hu2008FreeEnergiesChemical - Free Energies of Chemical Reactions in Solution and in Enzymes with Ab Initio Quantum Mechanics_Molecular Mechanics Methods.pdf:PDF},
  groups       = {QMMM, Enzyme, Thermodynamics},
  isbn         = {9780824310592},
  journal  = {Annual Review of Physical Chemistry},
  keywords     = {QM/MM, enzyme catalysis, enzyme proficiency, multiscale method, potential of mean force, solution reaction},
  pmid         = {18393679},
  priority     = {prio1},
  publisher    = {Annual Reviews},
}

@Book{Illanes2008EnzymeBiocatalysis,
  author    = {Illanes, Andrés},
  editor    = {Illanes, Andrés},
  publisher = {Springer Netherlands},
  title     = {Enzyme {Biocatalysis}},
  year      = {2008},
  address   = {Dordrecht},
  isbn      = {9781402083600 9781402083617},
  doi       = {10.1007/978-1-4020-8361-7},
  file      = {:Illanes2008EnzymeBiocatalysis - Enzyme Biocatalysis.pdf:PDF},
  groups    = {Catalysis/Biocatalysis},
  keywords  = {biocatalysis, catalysis, chemistry, enzymes, hydrogen, organic compounds, reaction, wood, biochemical engineering},
  language  = {en},
  url       = {http://link.springer.com/10.1007/978-1-4020-8361-7},
  urldate   = {2023-10-17},
}

@Article{Ilyin2019Firstprinciples–basedreaction,
  author       = {Daniil V. Ilyin and William A. Goddard and Julius J. Oppenheim and Tao Cheng},
  title        = {First-principles–based reaction kinetics from reactive molecular dynamics simulations: Application to hydrogen peroxide decomposition},
  issn         = {1091-6490},
  pages        = {18202--18208},
  volume       = {116},
  date         = {2019-09},
  doi          = {10.1073/PNAS.1701383115},
  file         = {:Ilyin2019Firstprinciples–basedreaction - First Principles–based Reaction Kinetics from Reactive Molecular Dynamics Simulations_ Application to Hydrogen Peroxide Decomposition.pdf:PDF},
  groups       = {MD/Reax, QMMM},
  issue        = {37},
  journal  = {Proceedings of the National Academy of Sciences of the United States of America},
  keywords     = {RMD2Kin, Reaction kinetics, Reactive molecular dynamics, ReaxFF reactive force field, ReaxMD2Kin},
  pmid         = {30242137},
  publisher    = {National Academy of Sciences},
  readstatus   = {read},
}

 
@InProceedings{Izrailev1999SteeredMolecularDynamics,
  author     = {Izrailev, Sergei and Stepaniants, Sergey and Isralewitz, Barry and Kosztin, Dorina and Lu, Hui and Molnar, Ferenc and Wriggers, Willy and Schulten, Klaus},
  booktitle  = {Computational {Molecular} {Dynamics}: {Challenges}, {Methods}, {Ideas}},
  title      = {Steered {Molecular} {Dynamics}},
  editor     = {Deuflhard, Peter and Hermans, Jan and Leimkuhler, Benedict and Mark, Alan E. and Reich, Sebastian and Skeel, Robert D.},
  pages      = {39--65},
  publisher  = {Springer},
  series     = {Lecture {Notes} in {Computational} {Science} and {Engineering}},
  date       = {1999},
  doi        = {10.1007/978-3-642-58360-5_2},
  file       = {:Izrailev1999SteeredMolecularDynamics - Steered Molecular Dynamics.pdf:PDF},
  groups     = {Thermodynamics, MD/Reax},
  isbn       = {9783642583605},
  keywords   = {Binding Pocket, Thyroid Hormone Receptor, Rupture Force, Steer Molecular Dynamic, Atomic Force Microscopy Experiment},
  language   = {en},
  location   = {Berlin, Heidelberg},
  ranking    = {rank3},
  readstatus = {read},
}

 
@Article{Jarzynski1997NonequilibriumEqualityFree,
  author       = {Jarzynski, C.},
  journal      = {Physical Review Letters},
  title        = {Nonequilibrium {Equality} for {Free} {Energy} {Differences}},
  number       = {14},
  pages        = {2690--2693},
  volume       = {78},
  date         = {1997-04},
  doi          = {10.1103/PhysRevLett.78.2690},
  file         = {:Jarzynski1997NonequilibriumEqualityFree - Nonequilibrium Equality for Free Energy Differences.pdf:PDF},
  groups       = {Thermodynamics},
  journal  = {Physical Review Letters},
  publisher    = {American Physical Society},
  ranking      = {rank5},
  readstatus   = {read},
  urldate      = {2023-01-10},
}

@Article{Jonsson2019PolarizableEmbeddingTransferable,
  author       = {Elvar Örn Jónsson and Asmus Ougaard Dohn and Hannes Jónsson},
  title        = {Polarizable Embedding with a Transferable H2O Potential Function I: Formulation and Tests on Dimer},
  issn         = {1549-9626},
  pages        = {6562--6577},
  volume       = {15},
  date         = {2019-12},
  doi          = {10.1021/ACS.JCTC.9B00777/ASSET/IMAGES/LARGE/CT9B00777_0006.JPEG},
  file         = {:Jonsson2019PolarizableEmbeddingTransferable - Polarizable Embedding with a Transferable H2O Potential Function I_ Formulation and Tests on Dimer.pdf:PDF},
  groups       = {QMMM},
  issue        = {12},
  journal  = {Journal of Chemical Theory and Computation},
  pmid         = {31689104},
  priority     = {prio2},
  publisher    = {American Chemical Society},
}

@Article{Jung2019GrandCanonicalReaxFF,
  author       = {Christoph K. Jung and Laura Braunwarth and Timo Jacob},
  title        = {Grand Canonical ReaxFF Molecular Dynamics Simulations for Catalytic Reactions},
  issn         = {1549-9626},
  pages        = {5810--5816},
  volume       = {15},
  date         = {2019-11},
  doi          = {10.1021/ACS.JCTC.9B00687/SUPPL_FILE/CT9B00687_SI_001.PDF},
  file         = {:Jung2019GrandCanonicalReaxFF - Grand Canonical ReaxFF Molecular Dynamics Simulations for Catalytic Reactions.pdf:PDF},
  groups       = {MD/Reax},
  issue        = {11},
  journal  = {Journal of Chemical Theory and Computation},
  pmid         = {31508954},
  publisher    = {American Chemical Society},
  readstatus   = {skimmed},
}

 
@Article{Jung2021ThermodynamicDescriptionInterfaces,
  author       = {Jung, Christoph K. and Braunwarth, Laura and Sinyavskiy, Andrey and Jacob, Timo},
  journal      = {The Journal of Physical Chemistry C},
  title        = {Thermodynamic {Description} of {Interfaces} {Applying} the {2PT} {Method} on {ReaxFF} {Molecular} {Dynamics} {Simulations}},
  issn         = {1932-7447},
  number       = {44},
  pages        = {24663--24670},
  volume       = {125},
  date         = {2021-11},
  doi          = {10.1021/acs.jpcc.1c07327},
  file         = {:Jung2021ThermodynamicDescriptionInterfaces - Thermodynamic Description of Interfaces Applying the 2PT Method on ReaxFF Molecular Dynamics Simulations.pdf:PDF},
  groups       = {MD/Reax, Thermodynamics},
  journal  = {The Journal of Physical Chemistry C},
  priority     = {prio3},
  publisher    = {American Chemical Society},
  readstatus   = {skimmed},
  urldate      = {2022-10-14},
}

 
@Article{Kaestner2011Umbrellasampling,
  author       = {Kästner, Johannes},
  journal      = {WIREs Computational Molecular Science},
  title        = {Umbrella sampling},
  issn         = {1759-0884},
  number       = {6},
  pages        = {932--942},
  volume       = {1},
  date         = {2011},
  doi          = {10.1002/wcms.66},
  file         = {:Kaestner2011Umbrellasampling - Umbrella Sampling.pdf:PDF},
  groups       = {Thermodynamics, MD/Reax},
  journal  = {WIREs Computational Molecular Science},
  language     = {en},
  urldate      = {2022-12-06},
}

@Article{Kalita2021MDsimulationsQM/MM,
  author     = {Kalita, Surajit and Shaik, Sason and Dubey, Kshatresh Dutta},
  journal    = {Chemical Science},
  title      = {{MD} simulations and {QM}/{MM} calculations reveal the key mechanistic elements which are responsible for the efficient {C}–{H} amination reaction performed by a bioengineered {P450} enzyme},
  year       = {2021},
  issn       = {2041-6539},
  month      = nov,
  number     = {43},
  pages      = {14507--14518},
  volume     = {12},
  doi        = {10.1039/D1SC03489H},
  file       = {:kalita_md_2021 - MD Simulations and QM_MM Calculations Reveal the Key Mechanistic Elements Which Are Responsible for the Efficient C–H Amination Reaction Performed by a Bioengineered P450 Enzyme.pdf:PDF;:Kalita2021MDsimulationsQM_MM - MD Simulations and QM_MM Calculations Reveal the Key Mechanistic Elements Which Are Responsible for the Efficient C–H Amination Reaction Performed by a Bioengineered P450 Enzyme.pdf:PDF},
  groups     = {QMMM, Enzyme},
  language   = {en},
  priority   = {prio2},
  publisher  = {The Royal Society of Chemistry},
  ranking    = {rank3},
  readstatus = {read},
  url        = {https://pubs.rsc.org/en/content/articlelanding/2021/sc/d1sc03489h},
  urldate    = {2024-03-07},
}

@Article{Kamp2013CombinedQuantumMechanics/Molecular,
  author       = {van der Kamp, Marc W. and Mulholland, Adrian J.},
  journal      = {Biochemistry},
  title        = {Combined {Quantum} {Mechanics}/{Molecular} {Mechanics} ({QM}/{MM}) {Methods} in {Computational} {Enzymology}},
  issn         = {0006-2960},
  number       = {16},
  pages        = {2708--2728},
  volume       = {52},
  date         = {2013-04},
  doi          = {10.1021/bi400215w},
  file         = {:Kamp2013CombinedQuantumMechanics_Molecular - Combined Quantum Mechanics_Molecular Mechanics (QM_MM) Methods in Computational Enzymology.pdf:PDF},
  groups       = {QMMM, Enzyme},
  journal  = {Biochemistry},
  priority     = {prio1},
  publisher    = {American Chemical Society},
  urldate      = {2022-07-19},
}

 
@Article{Karich2016Exploringcatalaseactivity,
  author       = {Karich, Alexander and Scheibner, Katrin and Ullrich, René and Hofrichter, Martin},
  title        = {Exploring the catalase activity of unspecific peroxygenases and the mechanism of peroxide-dependent heme destruction},
  issn         = {1381-1177},
  pages        = {238--246},
  volume       = {134},
  date         = {2016-12},
  year         = {2016},
  doi          = {10.1016/j.molcatb.2016.10.014},
  file         = {:Karich2016Exploringcatalaseactivity - Exploring the Catalase Activity of Unspecific Peroxygenases and the Mechanism of Peroxide Dependent Heme Destruction.pdf:PDF},
  groups       = {Catalysis/Biocatalysis, Enzyme},
  journal  = {Journal of Molecular Catalysis B: Enzymatic},
  keywords     = {Peroxygenase, Catalase, Heme, Inactivation},
  priority     = {prio1},
  ranking      = {rank5},
  readstatus   = {read},
  urldate      = {2023-08-18},
}

@Article{Kirchhoff2020SimulationsOxidationDegradation,
  author       = {Kirchhoff, Björn and Braunwarth, Laura and Jung, Christoph and Jónsson, Hannes and Fantauzzi, Donato and Jacob, Timo},
  title        = {Simulations of the {Oxidation} and {Degradation} of {Platinum} {Electrocatalysts}},
  issn         = {1613-6829},
  number       = {5},
  pages        = {1905159},
  volume       = {16},
  copyright    = {© 2019 The Authors. Published by WILEY-VCH Verlag GmbH \& Co. KGaA, Weinheim},
  date         = {2020},
  doi          = {10.1002/smll.201905159},
  file         = {:Kirchhoff2020SimulationsOxidationDegradation - Simulations of the Oxidation and Degradation of Platinum Electrocatalysts.pdf:PDF},
  journal  = {Small},
  keywords     = {electrocatalysis, fuel cells, oxidation, platinum catalysts, ReaxFF},
  language     = {en},
  urldate      = {2023-10-09},
}

@Article{Kirchhoff2021ElasticCollisionBased,
  author       = {Björn Kirchhoff and Elvar Örn Jónsson and Asmus Ougaard Dohn and Timo Jacob and Hannes Jónsson},
  title        = {Elastic Collision Based Dynamic Partitioning Scheme for Hybrid Simulations},
  issn         = {1549-9626},
  pages        = {5863--5875},
  volume       = {17},
  date         = {2021-09},
  doi          = {10.1021/ACS.JCTC.1C00522/ASSET/IMAGES/MEDIUM/CT1C00522_M037.GIF},
  file         = {:Kirchhoff2021ElasticCollisionBased - Elastic Collision Based Dynamic Partitioning Scheme for Hybrid Simulations.pdf:PDF},
  groups       = {QMMM},
  issue        = {9},
  journal  = {Journal of Chemical Theory and Computation},
  pmid         = {34460258},
  publisher    = {American Chemical Society},
  ranking      = {rank5},
  readstatus   = {read},
}

 
@Article{Kirchhoff2023silicocharacterizationnanoparticles,
  author       = {Kirchhoff, Björn and Jung, Christoph and Gaissmaier, Daniel and Braunwarth, Laura and Fantauzzi, Donato and Jacob, Timo},
  title        = {In silico characterization of nanoparticles},
  number       = {19},
  pages        = {13228--13243},
  volume       = {25},
  date         = {2023},
  doi          = {10.1039/D3CP01073B},
  file         = {:Kirchhoff2023silicocharacterizationnanoparticles - In Silico Characterization of Nanoparticles.pdf:PDF},
  journal  = {Physical Chemistry Chemical Physics},
  language     = {en},
  priority     = {prio1},
  publisher    = {Royal Society of Chemistry},
  urldate      = {2023-06-14},
}

@Article{Kollman1993Freeenergycalculations,
  author       = {Peter Kollman},
  journal      = {Chemical Reviews},
  title        = {Free energy calculations: Applications to chemical and biochemical phenomena},
  date         = {1993},
  doi          = {10.1021/cr00023a004},
  file         = {:Kollman1993Freeenergycalculations - Free Energy Calculations_ Applications to Chemical and Biochemical Phenomena.pdf:PDF},
  groups       = {Thermodynamics},
  journal  = {Chemical Reviews},
  priority     = {prio2},
  readstatus   = {skimmed},
}

@Article{Krewing2020DielectricBarrierDischarge,
  author       = {Marco Krewing and Britta Schubert and Julia Elisabeth Bandow},
  title        = {A Dielectric Barrier Discharge Plasma Degrades Proteins to Peptides by Cleaving the Peptide Bond},
  issn         = {1572-8986},
  pages        = {685--696},
  volume       = {40},
  date         = {2020-05},
  doi          = {10.1007/S11090-019-10053-2/FIGURES/6},
  file         = {:Krewing2020DielectricBarrierDischarge - A Dielectric Barrier Discharge Plasma Degrades Proteins to Peptides by Cleaving the Peptide Bond.pdf:PDF},
  groups       = {Plasma},
  issue        = {3},
  journal  = {Plasma Chemistry and Plasma Processing},
  keywords     = {Amino acids, Atmospheric pressure non-thermal plasma, Bovine serum albumin, Hydroperoxyl radical, Hydroxyl radical},
  priority     = {prio2},
  publisher    = {Springer},
  readstatus   = {read},
}

@Article{Krynicki1978Pressuretemperaturedependence,
  author       = {Kazimierz Krynicki and Christopher D. Green and David W. Sawyer},
  title        = {Pressure and temperature dependence of self-diffusion in water},
  issn         = {0301-7249},
  pages        = {199--208},
  volume       = {66},
  date         = {1978-01},
  doi          = {10.1039/DC9786600199},
  issue        = {0},
  journal  = {Faraday Discussions of the Chemical Society},
  publisher    = {Royal Society of Chemistry},
}

@Article{Kubitzki2008Immobilisationbovineenterokinase,
  author       = {Kubitzki, Tina and Noll, Thomas and Lütz, Stephan},
  title        = {Immobilisation of bovine enterokinase and application of the immobilised enzyme in fusion protein cleavage},
  issn         = {1615-7605},
  number       = {3},
  pages        = {173--182},
  volume       = {31},
  date         = {2008-04},
  doi          = {10.1007/s00449-007-0191-3},
  file         = {:Kubitzki2008Immobilisationbovineenterokinase - Immobilisation of Bovine Enterokinase and Application of the Immobilised Enzyme in Fusion Protein Cleavage.pdf:PDF},
  groups       = {Enzyme},
  journal  = {Bioprocess and Biosystems Engineering},
  keywords     = {Enterokinase, Immobilisation, Fusion protein cleavage},
  language     = {en},
  urldate      = {2023-11-17},
}

@Article{Kuehnel2007Structurequantumchemical,
  author    = {Kühnel, Karin and Derat, Etienne and Terner, James and Shaik, Sason and Schlichting, Ilme},
  journal   = {Proceedings of the National Academy of Sciences},
  title     = {Structure and quantum chemical characterization of chloroperoxidase compound 0, a common reaction intermediate of diverse heme enzymes},
  year      = {2007},
  month     = jan,
  number    = {1},
  pages     = {99--104},
  volume    = {104},
  doi       = {10.1073/pnas.0606285103},
  file      = {Full Text PDF:https\://www.pnas.org/doi/pdf/10.1073/pnas.0606285103#supplementary-materials:application/pdf},
  groups    = {QMMM},
  publisher = {Proceedings of the National Academy of Sciences},
  url       = {https://www.pnas.org/doi/10.1073/pnas.0606285103},
  urldate   = {2024-01-25},
}

@Article{Kulik2018LargescaleQM/MM,
  author       = {Kulik, Heather},
  journal      = {Physical Chemistry Chemical Physics},
  title        = {Large-scale {QM}/{MM} free energy simulations of enzyme catalysis reveal the influence of charge transfer},
  number       = {31},
  pages        = {20650--20660},
  volume       = {20},
  date         = {2018},
  doi          = {10.1039/C8CP03871F},
  file         = {:Kulik2018LargescaleQM_MM - Large Scale QM_MM Free Energy Simulations of Enzyme Catalysis Reveal the Influence of Charge Transfer.pdf:PDF},
  groups       = {QMMM, Enzyme},
  journal  = {Physical Chemistry Chemical Physics},
  language     = {en},
  publisher    = {Royal Society of Chemistry},
  ranking      = {rank4},
  readstatus   = {read},
  urldate      = {2022-07-19},
}

 
@Article{Lackmann2018Chemicalfingerprintscold,
  author       = {Lackmann, J.-W. and Wende, K. and Verlackt, C. and Golda, J. and Volzke, J. and Kogelheide, F. and Held, J. and Bekeschus, S. and Bogaerts, A. and Schulz-von der Gathen, V. and Stapelmann, K.},
  journal      = {Scientific Reports},
  title        = {Chemical fingerprints of cold physical plasmas – an experimental and computational study using cysteine as tracer compound},
  issn         = {2045-2322},
  pages        = {7736},
  volume       = {8},
  date         = {2018-05},
  year         = {2018},
  doi          = {10.1038/s41598-018-25937-0},
  file         = {:Lackmann2018Chemicalfingerprintscold - Chemical Fingerprints of Cold Physical Plasmas – an Experimental and Computational Study Using Cysteine As Tracer Compound.pdf:PDF},
  groups       = {Plasma, Cysteine},
  pmcid        = {PMC5955931},
  pmid         = {29769633},
  priority     = {prio1},
  readstatus   = {skimmed},
  urldate      = {2023-04-12},
}

 
@Article{Lai2012Rapiddeterminationentropy,
  author       = {Lai, Pin-Kuang and Hsieh, Chieh-Ming and Lin, Shiang-Tai},
  journal      = {Physical Chemistry Chemical Physics},
  title        = {Rapid determination of entropy and free energy of mixtures from molecular dynamics simulations with the two-phase thermodynamic model},
  issn         = {1463-9084},
  number       = {43},
  pages        = {15206--15213},
  volume       = {14},
  date         = {2012-10},
  doi          = {10.1039/C2CP42011B},
  file         = {:Lai2012Rapiddeterminationentropy - Rapid Determination of Entropy and Free Energy of Mixtures from Molecular Dynamics Simulations with the Two Phase Thermodynamic Model.pdf:PDF},
  groups       = {Thermodynamics},
  journal  = {Physical Chemistry Chemical Physics},
  language     = {en},
  publisher    = {The Royal Society of Chemistry},
  urldate      = {2023-01-13},
}

 
@Article{Laino2005EfficientRealSpace,
  author       = {Laino, Teodoro and Mohamed, Fawzi and Laio, Alessandro and Parrinello, Michele},
  journal      = {Journal of Chemical Theory and Computation},
  title        = {An {Efficient} {Real} {Space} {Multigrid} {QM}/{MM} {Electrostatic} {Coupling}},
  issn         = {1549-9618},
  number       = {6},
  pages        = {1176--1184},
  volume       = {1},
  date         = {2005-11},
  doi          = {10.1021/ct050123f},
  file         = {:Laino2005EfficientRealSpace - An Efficient Real Space Multigrid QM_MM Electrostatic Coupling.pdf:PDF},
  groups       = {QMMM},
  journal  = {Journal of Chemical Theory and Computation},
  publisher    = {American Chemical Society},
  urldate      = {2023-04-13},
}

@Article{Laroussi2022LowTemperaturePlasma,
  author       = {Mounir Laroussi and Sander Bekeschus and Michael Keidar and Annemie Bogaerts and Alexander Fridman and Xinpei Lu and Kostya Ostrikov and Masaru Hori and Katharina Stapelmann and Vandana Miller and Stephan Reuter and Christophe Laux and Ali Mesbah and James Walsh and Chunqi Jiang and Selma Mededovic Thagard and Hiromasa Tanaka and Dawei Liu and Dayun Yan and Maksudbek Yusupov},
  title        = {Low-Temperature Plasma for Biology, Hygiene, and Medicine: Perspective and Roadmap},
  issn         = {2469-7311},
  pages        = {127--157},
  volume       = {6},
  date         = {2022-02},
  doi          = {10.1109/TRPMS.2021.3135118},
  file         = {:Laroussi2022LowTemperaturePlasma - Low Temperature Plasma for Biology, Hygiene, and Medicine_ Perspective and Roadmap.pdf:PDF},
  groups       = {Plasma},
  issue        = {2},
  journal  = {IEEE Transactions on Radiation and Plasma Medical Sciences},
  keywords     = {Bacteria, cancer, cold plasma, decontamination, plasma medicine, radicals, reactive species, wound healing},
  publisher    = {Institute of Electrical and Electronics Engineers Inc.},
  readstatus   = {skimmed},
}

 
@Article{Lawan2019QM/MMmolecularmodelling,
  author       = {Lawan, Narin and Chasing, Pongsakorn and Santatiwongchai, Jirapat and Muangpil, Sairoong},
  journal      = {Journal of Molecular Graphics and Modelling},
  title        = {{QM}/{MM} molecular modelling on mutation effect of chorismate synthase enzyme catalysis},
  issn         = {1093-3263},
  pages        = {250--256},
  volume       = {87},
  date         = {2019-03},
  doi          = {10.1016/j.jmgm.2018.12.011},
  file         = {:Lawan2019QM_MMmolecularmodelling - QM_MM Molecular Modelling on Mutation Effect of Chorismate Synthase Enzyme Catalysis.pdf:PDF},
  groups       = {QMMM, Enzyme},
  journal  = {Journal of Molecular Graphics and Modelling},
  keywords     = {Chorismate synthase mechanisms, Enzyme roles, QM/MM molecular modelling and chorismate synthase mutation},
  language     = {en},
  ranking      = {rank4},
  readstatus   = {read},
  urldate      = {2022-08-11},
}

 
@Article{Lawan2022QM/MMMolecularModeling,
  author       = {Lawan, Narin and Tinikul, Ruchanok and Surawatanawong, Panida and Mulholland, Adrian J. and Chaiyen, Pimchai},
  journal      = {Journal of Chemical Information and Modeling},
  title        = {{QM}/{MM} {Molecular} {Modeling} {Reveals} {Mechanism} {Insights} into {Flavin} {Peroxide} {Formation} in {Bacterial} {Luciferase}},
  issn         = {1549-9596},
  number       = {2},
  pages        = {399--411},
  volume       = {62},
  date         = {2022-01},
  doi          = {10.1021/acs.jcim.1c01187},
  file         = {:Lawan2022QM_MMMolecularModeling - QM_MM Molecular Modeling Reveals Mechanism Insights into Flavin Peroxide Formation in Bacterial Luciferase.pdf:PDF},
  groups       = {QMMM, Enzyme},
  journal  = {Journal of Chemical Information and Modeling},
  priority     = {prio3},
  publisher    = {American Chemical Society},
  ranking      = {rank4},
  readstatus   = {skimmed},
  urldate      = {2022-08-11},
}

@Book{Leach2001MolecularModellingPrinciples,
  author    = {Andrew Leach},
  publisher = {Pearson Education Limited},
  title     = {Molecular Modelling - Principles and applications},
  edition   = {Second Edition},
  date      = {2001},
  file      = {:books/Computational Methods/Leach2001MolecularModellingPrinciples - Molecular Modelling Principles and Applications.pdf:PDF},
}

@Book{Lee2017Computationalmaterialsscience,
  author       = {June Gunn Lee},
  publisher    = {CRC Press, Taylor \& Francis Group},
  title        = {Computational materials science : an introduction},
  isbn         = {9781498749732},
  date         = {2017},
  journal  = {CRC Press, Taylor & Francis Group},
  pages        = {376},
}

@Article{Lemkul2019ProteinsPerturbedHamiltonians,
  author       = {Justin Lemkul},
  journal      = {Living Journal of Computational Molecular Science},
  title        = {From Proteins to Perturbed Hamiltonians: A Suite of Tutorials for the {GROMACS}-2018 Molecular Simulation Package},
  number       = {1},
  volume       = {1},
  date         = {2019},
  year         = {2019},
  doi          = {10.33011/livecoms.1.1.5068},
  file         = {:Lemkul2019ProteinsPerturbedHamiltonians - From Proteins to Perturbed Hamiltonians_ a Suite of Tutorials for the GROMACS 2018 Molecular Simulation Package.pdf:PDF},
  groups       = {MD/Reax},
  publisher    = {University of Colorado at Boulder},
}

@Article{Li2014Recentadvancesengineering,
  author       = {Ye Li and Patrick C. Cirino},
  title        = {Recent advances in engineering proteins for biocatalysis},
  issn         = {1097-0290},
  pages        = {1273--1287},
  volume       = {111},
  date         = {2014-07},
  doi          = {10.1002/BIT.25240},
  file         = {:Li2014Recentadvancesengineering - Recent Advances in Engineering Proteins for Biocatalysis.pdf:PDF},
  groups       = {Catalysis/Biocatalysis},
  issue        = {7},
  journal  = {Biotechnology and Bioengineering},
  keywords     = {cofactor specificity, computational protein design, enzyme compartmentalization, multienzyme catalysis, substrate specificity, synthetic scaffolds},
  pmid         = {24802032},
  priority     = {prio3},
  publisher    = {John Wiley & Sons, Ltd},
}

 
@Article{Li2017ComputationalStudyEngineered,
  author       = {Li, Zhe and Burnell, D. Jean and Boyd, Russell J.},
  journal      = {The Journal of Physical Chemistry B},
  title        = {Computational {Study} of {Engineered} {Cytochrome} {P450}-{Catalyzed} {C}–{H} {Amination}: {The} {Origin} of the {Regio}- and {Stereoselectivity}},
  issn         = {1520-6106},
  number       = {48},
  pages        = {10859--10868},
  volume       = {121},
  date         = {2017-12},
  doi          = {10.1021/acs.jpcb.7b10256},
  file         = {:Li2017ComputationalStudyEngineered - Computational Study of Engineered Cytochrome P450 Catalyzed C–H Amination_ the Origin of the Regio and Stereoselectivity.pdf:PDF},
  groups       = {Enzyme, Catalysis/Biocatalysis},
  journal  = {The Journal of Physical Chemistry B},
  priority     = {prio1},
  publisher    = {American Chemical Society},
  shorttitle   = {Computational {Study} of {Engineered} {Cytochrome} {P450}-{Catalyzed} {C}–{H} {Amination}},
  urldate      = {2022-10-14},
}

 
@Article{Lin2010Twophasethermodynamic,
  author       = {Lin, Shiang-Tai and Maiti, Prabal K. and Goddard, William A.},
  journal      = {The Journal of Physical Chemistry. B},
  title        = {Two-phase thermodynamic model for efficient and accurate absolute entropy of water from molecular dynamics simulations},
  issn         = {1520-5207},
  number       = {24},
  pages        = {8191--8198},
  volume       = {114},
  date         = {2010-06},
  doi          = {10.1021/jp103120q},
  file         = {:Lin2010Twophasethermodynamic - Two Phase Thermodynamic Model for Efficient and Accurate Absolute Entropy of Water from Molecular Dynamics Simulations.pdf:PDF},
  groups       = {Thermodynamics},
  journal  = {The Journal of Physical Chemistry. B},
  keywords     = {Algorithms, Entropy, Gases, Molecular Dynamics Simulation, Temperature, Water},
  language     = {eng},
  pmid         = {20504009},
}

@Article{Liu2011DissociativeExcitationEnergy,
  author       = {Liu, Fangwei and Fang, Yigang and Chen, Yun and Liu, Jianbo},
  title        = {Dissociative {Excitation} {Energy} {Transfer} in the {Reactions} of {Protonated} {Cysteine} and {Tryptophan} with {Electronically} {Excited} {Singlet} {Molecular} {Oxygen} ({a1Δg})},
  issn         = {1520-6106},
  number       = {32},
  pages        = {9898--9909},
  volume       = {115},
  date         = {2011-08},
  doi          = {10.1021/jp205235d},
  file         = {:Liu2011DissociativeExcitationEnergy - Dissociative Excitation Energy Transfer in the Reactions of Protonated Cysteine and Tryptophan with Electronically Excited Singlet Molecular Oxygen (a1Δg).pdf:PDF},
  groups       = {Cysteine},
  journal  = {The Journal of Physical Chemistry B},
  priority     = {prio3},
  publisher    = {American Chemical Society},
  readstatus   = {read},
  urldate      = {2024-01-15},
}

@Article{Liu2013Oxidationgasphase,
  author     = {Liu, Fangwei and Emre, Rifat and Lu, Wenchao and Liu, Jianbo},
  journal    = {Physical Chemistry Chemical Physics},
  title      = {Oxidation of gas-phase hydrated protonated/deprotonated cysteine: how many water ligands are sufficient to approach solution-phase photooxidation chemistry?},
  year       = {2013},
  issn       = {1463-9084},
  month      = nov,
  number     = {47},
  pages      = {20496--20509},
  volume     = {15},
  doi        = {10.1039/C3CP53736F},
  file       = {:Liu2013Oxidationgasphase - Oxidation of Gas Phase Hydrated Protonated_deprotonated Cysteine_ How Many Water Ligands Are Sufficient to Approach Solution Phase Photooxidation Chemistry_.pdf:PDF},
  groups     = {Cysteine},
  language   = {en},
  priority   = {prio1},
  publisher  = {The Royal Society of Chemistry},
  readstatus = {skimmed},
  shorttitle = {Oxidation of gas-phase hydrated protonated/deprotonated cysteine},
  url        = {https://pubs.rsc.org/en/content/articlelanding/2013/cp/c3cp53736f},
  urldate    = {2024-02-15},
}

@Article{Magalhaes2020ModellingEnzymaticMechanisms,
  author       = {Magalhães, Rita P. and Fernandes, Henriques S. and Sousa, Sérgio F.},
  journal      = {Israel Journal of Chemistry},
  title        = {Modelling {Enzymatic} {Mechanisms} with {QM}/{MM} {Approaches}: {Current} {Status} and {Future} {Challenges}},
  issn         = {1869-5868},
  number       = {7},
  pages        = {655--666},
  volume       = {60},
  date         = {2020},
  doi          = {10.1002/ijch.202000014},
  file         = {:Magalhaes2020ModellingEnzymaticMechanisms - Modelling Enzymatic Mechanisms with QM_MM Approaches_ Current Status and Future Challenges.pdf:PDF},
  groups       = {QMMM, Enzyme},
  journal  = {Israel Journal of Chemistry},
  keywords     = {Enzymatic Catalysis, Computational Enzymology, ONIOM, Polarized Embedding, Polarizable Force Fields, Linear Scaling DFT},
  language     = {en},
  ranking      = {rank2},
  readstatus   = {read},
  shorttitle   = {Modelling {Enzymatic} {Mechanisms} with {QM}/{MM} {Approaches}},
  urldate      = {2022-07-19},
}

 
@Article{Manchester1995Calculationatomcentered,
  author       = {Manchester, John I. and Paulsen, Mark D. and Ornstein, Rick L.},
  title        = {Calculation of atom-centered partial charges for heme},
  issn         = {1572-8951},
  number       = {1},
  pages        = {135--142},
  volume       = {5},
  date         = {1995-03},
  doi          = {10.1007/BF00999584},
  file         = {:Manchester1995Calculationatomcentered - Calculation of Atom Centered Partial Charges for Heme.pdf:PDF},
  groups       = {Enzyme},
  journal  = {Molecular Engineering},
  keywords     = {Cytochrome P450, forcefield, iron, porphyrin, potential-derived charges},
  language     = {en},
  urldate      = {2023-08-18},
}

@Article{MartinsCosta2007Moleculardynamicshydrogen,
  author       = {Marilia T.C. Martins-Costa and Manuel F. Ruiz-López},
  title        = {Molecular dynamics of hydrogen peroxide in liquid water using a combined quantum/classical force field},
  issn         = {0301-0104},
  pages        = {341--347},
  volume       = {332},
  comment      = {- Can I also analyse the dipole moment of my simulations?
- Basically I can reapeat this simulations with my ff and comapre the resutls
- if they are alike the force field is moddeling the sytem well I guess},
  date         = {2007-02},
  doi          = {10.1016/J.CHEMPHYS.2006.12.018},
  file         = {:MartinsCosta2007Moleculardynamicshydrogen - Molecular Dynamics of Hydrogen Peroxide in Liquid Water Using a Combined Quantum_classical Force Field.pdf:PDF},
  groups       = {H2O2, QMMM},
  issue        = {2-3},
  journal  = {Chemical Physics},
  keywords     = {Aqueous solution, Hydrogen peroxide, Hydrogen-bond, Hydroxyl radical, Molecular dynamics simulation, Oxidizing properties, Ozone decomposition, QM/MM, Water treatment},
  ranking      = {rank3},
  readstatus   = {read},
}

 
@InCollection{MieresPerez2020ChapterFourQuantum,
  author    = {Mieres-Perez, Joel and Sanchez-Garcia, Elsa},
  booktitle = {Advances in Physical Organic Chemistry},
  publisher = {Academic Press},
  title     = {Chapter {Four} - {Quantum} mechanics/molecular mechanics multiscale modeling of biomolecules},
  editor    = {Williams, Ian H. and Williams, Nicholas H.},
  pages     = {143--183},
  volume    = {54},
  date      = {2020},
  doi       = {10.1016/bs.apoc.2020.08.002},
  file      = {:MieresPerez2020ChapterFourQuantum - Chapter Four Quantum Mechanics_molecular Mechanics Multiscale Modeling of Biomolecules.pdf:PDF},
  groups    = {QMMM},
  keywords  = {Quantum mechanics/molecular mechanics (QM/MM), Biomolecular modeling, Multiscale approaches, Hybrid models, Biomolecular interactions, Supramolecular complexes},
  language  = {en},
  urldate   = {2023-03-16},
}

 
@Article{Mirzaei2021MechanismBasedInactivation,
  author       = {Mirzaei, M. Saeed and Ivanov, Maxim V. and Taherpour, Avat Arman and Mirzaei, Saber},
  journal      = {Chemical Research in Toxicology},
  title        = {Mechanism-{Based} {Inactivation} of {Cytochrome} {P450} {Enzymes}: {Computational} {Insights}},
  issn         = {0893-228X},
  number       = {4},
  pages        = {959--987},
  volume       = {34},
  date         = {2021-04},
  doi          = {10.1021/acs.chemrestox.0c00483},
  file         = {:Mirzaei2021MechanismBasedInactivation - Mechanism Based Inactivation of Cytochrome P450 Enzymes_ Computational Insights.pdf:PDF},
  groups       = {Enzyme},
  journal  = {Chemical Research in Toxicology},
  priority     = {prio1},
  publisher    = {American Chemical Society},
  shorttitle   = {Mechanism-{Based} {Inactivation} of {Cytochrome} {P450} {Enzymes}},
  urldate      = {2022-10-14},
}

 
@Article{Mobley2008TreatingEntropyConformational,
  author       = {Mobley, David L. and Dill, Ken A. and Chodera, John D.},
  journal      = {The Journal of Physical Chemistry B},
  title        = {Treating {Entropy} and {Conformational} {Changes} in {Implicit} {Solvent} {Simulations} of {Small} {Molecules}},
  issn         = {1520-6106},
  number       = {3},
  pages        = {938--946},
  volume       = {112},
  date         = {2008-01},
  doi          = {10.1021/jp0764384},
  file         = {:Mobley2008TreatingEntropyConformational - Treating Entropy and Conformational Changes in Implicit Solvent Simulations of Small Molecules.pdf:PDF},
  groups       = {Thermodynamics},
  journal  = {The Journal of Physical Chemistry B},
  priority     = {prio1},
  publisher    = {American Chemical Society},
  urldate      = {2022-10-03},
}

 
@Article{Moerman2021SystematicEvaluationReaxFF,
  author       = {Moerman, Evgeny and Furman, David and Wales, David J.},
  title        = {Systematic {Evaluation} of {ReaxFF} {Reactive} {Force} {Fields} for {Biochemical} {Applications}},
  issn         = {1549-9618},
  number       = {1},
  pages        = {497--514},
  volume       = {17},
  date         = {2021-01},
  doi          = {10.1021/acs.jctc.0c01043},
  groups       = {MD/Reax},
  journal  = {Journal of Chemical Theory and Computation},
  priority     = {prio1},
  publisher    = {American Chemical Society},
  urldate      = {2023-07-13},
}

 
@Article{MolinaEspeja2014DirectedEvolutionUnspecific,
  author       = {Molina-Espeja, Patricia and Garcia-Ruiz, Eva and Gonzalez-Perez, David and Ullrich, René and Hofrichter, Martin and Alcalde, Miguel},
  journal      = {Applied and Environmental Microbiology},
  title        = {Directed {Evolution} of {Unspecific} {Peroxygenase} from {Agrocybe} aegerita},
  issn         = {0099-2240},
  number       = {11},
  pages        = {3496--3507},
  volume       = {80},
  date         = {2014-06},
  doi          = {10.1128/AEM.00490-14},
  file         = {:MolinaEspeja2014DirectedEvolutionUnspecific - Directed Evolution of Unspecific Peroxygenase from Agrocybe Aegerita.pdf:PDF},
  groups       = {Enzyme},
  journal  = {Applied and Environmental Microbiology},
  pmcid        = {PMC4018863},
  pmid         = {24682297},
  priority     = {prio2},
  urldate      = {2023-04-04},
}

@Article{Monti2013Exploringconformationalreactive,
  author       = {Susanna Monti and Alessandro Corozzi and Peter Fristrup and Kaushik L. Joshi and Yun Kyung Shin and Peter Oelschlaeger and Adri C.T. Van Duin and Vincenzo Barone},
  title        = {Exploring the conformational and reactive dynamics of biomolecules in solution using an extended version of the glycine reactive force field},
  issn         = {1463-9084},
  pages        = {15062--15077},
  volume       = {15},
  comment      = {- look up reference 8-11
- look up reference 35
- wirte down notes from introduction into notebook},
  date         = {2013-08},
  year         = {2013},
  doi          = {10.1039/C3CP51931G},
  file         = {:Monti2013Exploringconformationalreactive - Exploring the Conformational and Reactive Dynamics of Biomolecules in Solution Using an Extended Version of the Glycine Reactive Force Field.pdf:PDF},
  groups       = {Force field, MD/Reax},
  issue        = {36},
  journal  = {Physical Chemistry Chemical Physics},
  pmid         = {23925839},
  publisher    = {The Royal Society of Chemistry},
  readstatus   = {skimmed},
}

@Article{Mortier1985Electronegativityequalizationapplication,
  author       = {Mortier, Wilfried J. and Van Genechten, Karin and Gasteiger, Johann},
  title        = {Electronegativity equalization: application and parametrization},
  issn         = {0002-7863},
  number       = {4},
  pages        = {829--835},
  volume       = {107},
  date         = {1985-02},
year         = {1985},
  doi          = {10.1021/ja00290a017},
  file         = {:Mortier1985Electronegativityequalizationapplication - Electronegativity Equalization_ Application and Parametrization.pdf:PDF},
  journal  = {Journal of the American Chemical Society},
  publisher    = {American Chemical Society},
  shorttitle   = {Electronegativity equalization},
  urldate      = {2023-10-18},
}

@Article{Myneni2022Polarizableforcefield,
  author   = {Hemanadhan Myneni and Elvar¨orn Elvar¨ and Elvar¨orn Jónsson and Hannes Jónsson and Asmus Ougaard Dohn},
  title    = {Polarizable force field for acetonitrile based on the single-center multipole expansion},
  date     = {2022-06},
  doi      = {10.26434/CHEMRXIV-2022-2NKM1-V2},
  file     = {:Myneni2022Polarizableforcefield - Polarizable Force Field for Acetonitrile Based on the Single Center Multipole Expansion.pdf:PDF},
  groups   = {Force field},
  keywords = {Acetonitrile, development, multipoles, polarizable, potential},
  priority = {prio1},
}

@Article{Neyts2014Computersimulationsplasma–biomolecule,
  author       = {Erik C. Neyts and Maksudbek Yusupov and Christof C. Verlackt and Annemie Bogaerts},
  title        = {Computer simulations of plasma–biomolecule and plasma–tissue interactions for a better insight in plasma medicine},
  issn         = {0022-3727},
  pages        = {293001},
  volume       = {47},
  date         = {2014-06},
  doi          = {10.1088/0022-3727/47/29/293001},
  file         = {:Neyts2014Computersimulationsplasma–biomolecule - Computer Simulations of Plasma–biomolecule and Plasma–tissue Interactions for a Better Insight in Plasma Medicine.pdf:PDF},
  groups       = {MD/Reax, Plasma},
  issue        = {29},
  journal  = {Journal of Physics D: Applied Physics},
  keywords     = {hydrodynamics, modelling, molecular dynamics, plasma medicine, plasma-surface interactions, simulations},
  priority     = {prio2},
  publisher    = {IOP Publishing},
  readstatus   = {read},
}

 
@Article{Noh2020Comparisonumbrellasampling,
  author       = {Noh, Sang Young and Notman, Rebecca},
  journal      = {The Journal of Chemical Physics},
  title        = {Comparison of umbrella sampling and steered molecular dynamics methods for computing free energy profiles of aromatic substrates through phospholipid bilayers},
  issn         = {0021-9606},
  number       = {3},
  pages        = {034115},
  volume       = {153},
  date         = {2020-07},
  doi          = {10.1063/5.0016114},
  file         = {:Noh2020Comparisonumbrellasampling - Comparison of Umbrella Sampling and Steered Molecular Dynamics Methods for Computing Free Energy Profiles of Aromatic Substrates through Phospholipid Bilayers.pdf:PDF},
  groups       = {H2O2},
  journal  = {The Journal of Chemical Physics},
  publisher    = {American Institute of Physics},
  urldate      = {2022-12-08},
}

@Article{Oliveira2022Distributionlipidaldehydes,
  author       = {Maria C. Oliveira and Maksudbek Yusupov and Annemie Bogaerts and Rodrigo M. Cordeiro},
  title        = {Distribution of lipid aldehydes in phase-separated membranes: A molecular dynamics study},
  issn         = {0003-9861},
  pages        = {109136},
  volume       = {717},
  date         = {2022-03},
  doi          = {10.1016/J.ABB.2022.109136},
  file         = {:Oliveira2022Distributionlipidaldehydes - Distribution of Lipid Aldehydes in Phase Separated Membranes_ a Molecular Dynamics Study.pdf:PDF},
  groups       = {MD/Reax},
  journal  = {Archives of Biochemistry and Biophysics},
  keywords     = {Lipid aldehydes, Membrane permeability, Molecular dynamics simulations, Phase-separated membranes},
  pmid         = {35085576},
  publisher    = {Academic Press},
}

@Article{Orabi2018SimpleAdditivePotential,
  author       = {Esam A. Orabi and Ann M. English},
  title        = {A Simple Additive Potential Model for Simulating Hydrogen Peroxide in Chemical and Biological Systems},
  issn         = {1549-9626},
  pages        = {2808--2821},
  volume       = {14},
  date         = {2018-05},
  doi          = {10.1021/ACS.JCTC.8B00246/ASSET/IMAGES/LARGE/CT-2018-00246A_0008.JPEG},
  file         = {:Orabi2018SimpleAdditivePotential - A Simple Additive Potential Model for Simulating Hydrogen Peroxide in Chemical and Biological Systems.pdf:PDF},
  groups       = {H2O2},
  issue        = {5},
  journal  = {Journal of Chemical Theory and Computation},
  pmid         = {29630362},
  publisher    = {American Chemical Society},
  readstatus   = {skimmed},
}

@Article{Orenha2016Computationalstudyinteraction,
  author   = {Orenha, Renato P. and San Gregorio, Letícia R. and Galembeck, Sérgio E.},
  journal  = {Journal of Molecular Modeling},
  title    = {Computational study of the interaction between {NO}, {NO}+, and {NO}− with {H2O}},
  year     = {2016},
  issn     = {0948-5023},
  month    = oct,
  number   = {11},
  pages    = {276},
  volume   = {22},
  doi      = {10.1007/s00894-016-3148-0},
  file     = {:Orenha2016Computationalstudyinteraction - Computational Study of the Interaction between NO, NO+, and NO− with H2O.pdf:PDF},
  groups   = {Plasma},
  keywords = {ELF, Hydrogen bond, Intermolecular interaction, Microsolvation, NBO, Nitric oxide},
  language = {en},
  priority = {prio1},
  url      = {https://doi.org/10.1007/s00894-016-3148-0},
  urldate  = {2024-02-20},
}

@Article{Ozboyaci2016Modelingsimulationproteinsurface,
  author       = {Musa Ozboyaci and Daria B. Kokh and Stefano Corni and Rebecca C. Wade},
  title        = {Modeling and simulation of protein–surface interactions: achievements and challenges},
  issn         = {0033-5835},
  volume       = {49},
  date         = {2016-01},
  doi          = {10.1017/S0033583515000256},
  file         = {:Ozboyaci2016Modelingsimulationproteinsurface - Modeling and Simulation of Protein–surface Interactions_ Achievements and Challenges.pdf:PDF},
  groups       = {Enzyme},
  journal  = {Quarterly Reviews of Biophysics},
  keywords     = {Biomolecular adsorption, bio-inorganic interface, molecular modeling, molecular simulation, protein-solid state interactions},
  pmid         = {26821792},
  priority     = {prio3},
  publisher    = {Cambridge University Press},
}

 
@Article{Park2003Freeenergycalculation,
  author       = {Park, Sanghyun and Khalili-Araghi, Fatemeh and Tajkhorshid, Emad and Schulten, Klaus},
  journal      = {The Journal of Chemical Physics},
  title        = {Free energy calculation from steered molecular dynamics simulations using {Jarzynski}’s equality},
  issn         = {0021-9606},
  number       = {6},
  pages        = {3559--3566},
  volume       = {119},
  date         = {2003-08},
  doi          = {10.1063/1.1590311},
  file         = {:Park2003Freeenergycalculation - Free Energy Calculation from Steered Molecular Dynamics Simulations Using Jarzynski’s Equality.pdf:PDF},
  groups       = {H2O2},
  journal  = {The Journal of Chemical Physics},
  publisher    = {American Institute of Physics},
  urldate      = {2022-12-08},
}

 
@Article{Park2004Calculatingpotentialsmean,
  author       = {Park, Sanghyun and Schulten, Klaus},
  journal      = {The Journal of Chemical Physics},
  title        = {Calculating potentials of mean force from steered molecular dynamics simulations},
  issn         = {0021-9606},
  number       = {13},
  pages        = {5946--5961},
  volume       = {120},
  date         = {2004-04},
  doi          = {10.1063/1.1651473},
  file         = {:Park2004Calculatingpotentialsmean - Calculating Potentials of Mean Force from Steered Molecular Dynamics Simulations.pdf:PDF},
  groups       = {H2O2},
  journal  = {The Journal of Chemical Physics},
  publisher    = {American Institute of Physics},
  urldate      = {2022-12-08},
}

@Article{Pascal2010Thermodynamicsliquidsstandard,
  author       = {Tod A. Pascal and Shiang Tai Lin and William A. Goddard},
  title        = {Thermodynamics of liquids: standard molar entropies and heat capacities of common solvents from 2PT molecular dynamics},
  issn         = {1463-9076},
  pages        = {169--181},
  volume       = {13},
  date         = {2010-12},
  doi          = {10.1039/C0CP01549K},
  file         = {:Pascal2010Thermodynamicsliquidsstandard - Thermodynamics of Liquids_ Standard Molar Entropies and Heat Capacities of Common Solvents from 2PT Molecular Dynamics.pdf:PDF},
  groups       = {MD/Reax, Thermodynamics},
  issue        = {1},
  journal  = {Physical Chemistry Chemical Physics},
  priority     = {prio1},
  publisher    = {Royal Society of Chemistry},
}

@Article{Pedziwiatr2018DECOMPOSITIONHYDROGENPEROXIDE,
  author       = {Paulina Pędziwiatr and Filip Mikołajczyk and Dawid Zawadzk and Kinga Mikołajczyk and Agnieszka Bedka},
  journal      = {Acta Innovations},
  title        = {Decomposition of hydrogen peroxide - kinetics and review of chosen catalysts},
  issn         = {2300-5599},
  number       = {26},
  pages        = {45--52},
  date         = {2018},
  file         = {:Pedziwiatr2018DECOMPOSITIONHYDROGENPEROXIDE - Decomposition of Hydrogen Peroxide Kinetics and Review of Chosen Catalysts.pdf:PDF},
  groups       = {H2O2},
  journal  = {Acta Innovations},
  keywords     = {decomposition, hydrogen peroxide, catalysis, catalysts, silver catalyst, photocatalysis},
  language     = {English},
  publisher    = {Centrum Badań i Innowacji Pro-Akademia},
  ranking      = {rank1},
  readstatus   = {read},
  urldate      = {2022-07-26},
}

 
@Article{Persson2017SignaturesSolvationThermodynamics,
  author       = {Persson, Rasmus A. X. and Pattni, Viren and Singh, Anurag and Kast, Stefan M. and Heyden, Matthias},
  journal      = {Journal of Chemical Theory and Computation},
  title        = {Signatures of {Solvation} {Thermodynamics} in {Spectra} of {Intermolecular} {Vibrations}},
  issn         = {1549-9618},
  number       = {9},
  pages        = {4467--4481},
  volume       = {13},
  comment      = {It is amazing but I think I can not reproduce this.},
  date         = {2017-09},
  doi          = {10.1021/acs.jctc.7b00184},
  file         = {Full Text PDF:https\://pubs.acs.org/doi/pdf/10.1021/acs.jctc.7b00184:application/pdf;:Persson2017SignaturesSolvationThermodynamics - Signatures of Solvation Thermodynamics in Spectra of Intermolecular Vibrations.pdf:PDF},
  groups       = {Thermodynamics},
  journal  = {Journal of Chemical Theory and Computation},
  priority     = {prio1},
  publisher    = {American Chemical Society},
  ranking      = {rank5},
  readstatus   = {skimmed},
  urldate      = {2023-02-07},
}

 
@Article{Piskulich2017Removingbarriercalculation,
  author       = {Piskulich, Zeke A. and Mesele, Oluwaseun O. and Thompson, Ward H.},
  journal      = {The Journal of Chemical Physics},
  title        = {Removing the barrier to the calculation of activation energies: {Diffusion} coefficients and reorientation times in liquid water},
  issn         = {0021-9606},
  number       = {13},
  pages        = {134103},
  volume       = {147},
  date         = {2017-10},
  doi          = {10.1063/1.4997723},
  file         = {:Piskulich2017Removingbarriercalculation - Removing the Barrier to the Calculation of Activation Energies_ Diffusion Coefficients and Reorientation Times in Liquid Water.pdf:PDF},
  groups       = {H2O2},
  journal  = {The Journal of Chemical Physics},
  publisher    = {American Institute of Physics},
  readstatus   = {skimmed},
  shorttitle   = {Removing the barrier to the calculation of activation energies},
  urldate      = {2022-09-27},
}

@Article{Polito2023Reactionmechanismatmospheric,
  author     = {Polito, Jordyn and Quesada, María J. Herrera and Stapelmann, Katharina and Kushner, Mark J.},
  journal    = {Journal of Physics D: Applied Physics},
  title      = {Reaction mechanism for atmospheric pressure plasma treatment of cysteine in solution},
  year       = {2023},
  issn       = {0022-3727},
  month      = jul,
  number     = {39},
  pages      = {395205},
  volume     = {56},
  doi        = {10.1088/1361-6463/ace196},
  file       = {:Polito2023Reactionmechanismatmospheric - Reaction Mechanism for Atmospheric Pressure Plasma Treatment of Cysteine in Solution.pdf:PDF},
  groups     = {Cysteine},
  language   = {en},
  priority   = {prio2},
  publisher  = {IOP Publishing},
  readstatus = {skimmed},
  url        = {https://dx.doi.org/10.1088/1361-6463/ace196},
  urldate    = {2024-02-15},
}

@Article{Rahaman2011DevelopmentReaxFFreactive,
  author       = {Obaidur Rahaman and Adri C.T. Van Duin and William A. Goddard and Douglas J. Doren},
  title        = {Development of a ReaxFF reactive force field for glycine and application to solvent effect and tautomerization},
  issn         = {1520-5207},
  pages        = {249--261},
  volume       = {115},
  date         = {2011-01},
  doi          = {10.1021/JP108642R/SUPPL_FILE/JP108642R_SI_001.TXT},
  file         = {:Rahaman2011DevelopmentReaxFFreactive - Development of a ReaxFF Reactive Force Field for Glycine and Application to Solvent Effect and Tautomerization.pdf:PDF},
  groups       = {Force field, MD/Reax},
  issue        = {2},
  journal  = {Journal of Physical Chemistry B},
  publisher    = {American Chemical Society},
}

 
@Article{RamirezEscudero2018StructuralInsightsSubstrate,
  author       = {Ramirez-Escudero, Mercedes and Molina-Espeja, Patricia and Gomez de Santos, Patricia and Hofrichter, Martin and Sanz-Aparicio, Julia and Alcalde, Miguel},
  journal      = {ACS Chemical Biology},
  title        = {Structural {Insights} into the {Substrate} {Promiscuity} of a {Laboratory}-{Evolved} {Peroxygenase}},
  issn         = {1554-8929},
  number       = {12},
  pages        = {3259--3268},
  volume       = {13},
  date         = {2018-12},
  doi          = {10.1021/acschembio.8b00500},
  file         = {Full Text PDF:https\://pubs.acs.org/doi/pdf/10.1021/acschembio.8b00500:application/pdf;:RamirezEscudero2018StructuralInsightsSubstrate - Structural Insights into the Substrate Promiscuity of a Laboratory Evolved Peroxygenase.pdf:PDF},
  groups       = {Enzyme},
  journal  = {ACS Chemical Biology},
  publisher    = {American Chemical Society},
  readstatus   = {skimmed},
  urldate      = {2022-09-29},
}

 
@Article{Ranaghan2010Investigationsenzymecatalysed,
  author       = {Ranaghan, Kara E. and Mulholland, Adrian J.},
  journal      = {International Reviews in Physical Chemistry},
  title        = {Investigations of enzyme-catalysed reactions with combined quantum mechanics/molecular mechanics ({QM}/{MM}) methods},
  issn         = {0144-235X},
  number       = {1},
  pages        = {65--133},
  volume       = {29},
  date         = {2010-01},
  doi          = {10.1080/01442350903495417},
  file         = {:Ranaghan2010Investigationsenzymecatalysed - Investigations of Enzyme Catalysed Reactions with Combined Quantum Mechanics_molecular Mechanics (QM_MM) Methods.pdf:PDF},
  groups       = {QMMM},
  journal  = {International Reviews in Physical Chemistry},
  keywords     = {chorismate mutase, quantum tunnelling, cytochrome P450 compound I, lysozyme, β-lactamases, HIV, computational enzymology},
  publisher    = {Taylor \& Francis},
  urldate      = {2022-08-10},
}

@Article{Rappe1991Chargeequilibrationmolecular,
  author       = {Rappe, Anthony K. and Goddard, William A. III},
  title        = {Charge equilibration for molecular dynamics simulations},
  issn         = {0022-3654},
  number       = {8},
  pages        = {3358--3363},
  volume       = {95},
  date         = {1991-04},
  doi          = {10.1021/j100161a070},
  file         = {:Rappe1991Chargeequilibrationmolecular - Charge Equilibration for Molecular Dynamics Simulations.pdf:PDF},
  journal  = {The Journal of Physical Chemistry},
  publisher    = {American Chemical Society},
  urldate      = {2023-10-18},
}

 
@Article{Roeder2022EnergyLandscapePerspective,
  author       = {Röder, Konstantin and Wales, David J.},
  title        = {The {Energy} {Landscape} {Perspective}: {Encoding} {Structure} and {Function} for {Biomolecules}},
  issn         = {2296-889X},
  volume       = {9},
  date         = {2022},
  doi          = {10.3389/fmolb.2022.820792},
  file         = {:Roeder2022The Energy Landscape Perspective Encoding Structure and Function for Biomolecules.pdf:PDF},
  groups       = {Enzyme},
  journal  = {Frontiers in Molecular Biosciences},
  readstatus   = {read},
  shorttitle   = {The {Energy} {Landscape} {Perspective}},
  urldate      = {2023-07-13},
}

@Book{Rothenberg2017CatalysisConceptsGreen,
  author    = {Gadi Rothenberg},
  publisher = {Wiley-VCH Verlag},
  title     = {Catalysis: Concepts and Green Applications},
  edition   = {2},
  isbn      = {978-3-527-34305-8},
  date      = {2017},
  year         = {2017},
}

 
@Article{Ryde2017HowManyConformations,
  author       = {Ryde, Ulf},
  journal      = {Journal of Chemical Theory and Computatio},
  title        = {How {Many} {Conformations} {Need} {To} {Be} {Sampled} {To} {Obtain} {Converged} {QM}/{MM} {Energies}? {The} {Curse} of {Exponential} {Averaging}},
  issn         = {1549-9618},
  number       = {11},
  pages        = {5745--5752},
  volume       = {13},
  date         = {2017-11},
  doi          = {10.1021/acs.jctc.7b00826},
  file         = {:Ryde2017HowManyConformations - How Many Conformations Need to Be Sampled to Obtain Converged QM_MM Energies_ the Curse of Exponential Averaging.pdf:PDF},
  groups       = {QMMM},
  journal  = {Journal of Chemical Theory and Computation},
  priority     = {prio2},
  publisher    = {American Chemical Society},
  shorttitle   = {How {Many} {Conformations} {Need} {To} {Be} {Sampled} {To} {Obtain} {Converged} {QM}/{MM} {Energies}?},
  urldate      = {2022-11-14},
}

@Article{Senftle2016ReaxFFreactiveforce,
  author       = {Thomas P. Senftle and Sungwook Hong and Md Mahbubul Islam and Sudhir B. Kylasa and Yuanxia Zheng and Yun Kyung Shin and Chad Junkermeier and Roman Engel-Herbert and Michael J. Janik and Hasan Metin Aktulga and et al.},
  title        = {The ReaxFF reactive force-field: development, applications and future directions},
  issn         = {2057-3960},
  pages        = {1--14},
  volume       = {2},
  date         = {2016-03},
  year         = {2016},
  doi          = {10.1038/npjcompumats.2015.11},
  file         = {:Senftle2016ReaxFFreactiveforce - The ReaxFF Reactive Force Field_ Development, Applications and Future Directions.pdf:PDF},
  groups       = {MD/Reax},
  issue        = {1},
  journal  = {npj Computational Materials},
  keywords     = {Atomistic models, Theoretical chemistry},
  priority     = {prio2},
  publisher    = {Nature Publishing Group},
  readstatus   = {skimmed},
}

@Article{Senn2006QM/MMMethodsBiological,
  author       = {Hans Martin Senn and Walter Thiel},
  title        = {QM/MM Methods for Biological Systems},
  pages        = {173--290},
  volume       = {268},
  date         = {2006-11},
  doi          = {10.1007/128_2006_084},
  groups       = {QMMM},
  journal  = {Atomistic Approaches in Modern Biology},
  priority     = {prio1},
  publisher    = {Springer, Berlin, Heidelberg},
  ranking      = {rank5},
  readstatus   = {skimmed},
}

 
@Article{Shaik2010P450EnzymesTheir,
  author       = {Shaik, Sason and Cohen, Shimrit and Wang, Yong and Chen, Hui and Kumar, Devesh and Thiel, Walter},
  journal      = {Chemical Reviews},
  title        = {P450 {Enzymes}: {Their} {Structure}, {Reactivity}, and {Selectivity}—{Modeled} by {QM}/{MM} {Calculations}},
  issn         = {0009-2665},
  number       = {2},
  pages        = {949--1017},
  volume       = {110},
  comment      = {- review holds all the important infos on P450 QM/MM including bond-distances and energy, charge, spin informations
- results can be used to compare with my QM/MM simulations},
  date         = {2010-02},
  doi          = {10.1021/cr900121s},
  file         = {:Shaik2010P450EnzymesTheir - P450 Enzymes_ Their Structure, Reactivity, and Selectivity—Modeled by QM_MM Calculations.pdf:PDF},
  groups       = {Enzyme, QMMM},
  journal  = {Chemical Reviews},
  priority     = {prio1},
  publisher    = {American Chemical Society},
  ranking      = {rank4},
  readstatus   = {skimmed},
  shorttitle   = {P450 {Enzymes}},
  urldate      = {2022-11-14},
}

@Article{Sheldon2013Enzymeimmobilisationbiocatalysis,
  author       = {Roger A Sheldon and Sander Van Pelt},
  title        = {Enzyme immobilisation in biocatalysis: why, what and how †},
  pages        = {6223},
  volume       = {42},
  date         = {2013},
  doi          = {10.1039/c3cs60075k},
  file         = {:Sheldon2013Enzymeimmobilisationbiocatalysis - Enzyme Immobilisation in Biocatalysis_ Why, What and How †.pdf:PDF},
  groups       = {Catalysis/Biocatalysis, Enzyme},
  isbn         = {0)157600300},
  journal  = {Chem. Soc. Rev},
}

 
@Article{Shivakumar2010PredictionAbsoluteSolvation,
  author       = {Shivakumar, Devleena and Williams, Joshua and Wu, Yujie and Damm, Wolfgang and Shelley, John and Sherman, Woody},
  journal      = {Journal of Chemical Theory and Computation},
  title        = {Prediction of {Absolute} {Solvation} {Free} {Energies} using {Molecular} {Dynamics} {Free} {Energy} {Perturbation} and the {OPLS} {Force} {Field}},
  issn         = {1549-9618},
  number       = {5},
  pages        = {1509--1519},
  volume       = {6},
  date         = {2010-05},
  doi          = {10.1021/ct900587b},
  file         = {:Shivakumar2010PredictionAbsoluteSolvation - Prediction of Absolute Solvation Free Energies Using Molecular Dynamics Free Energy Perturbation and the OPLS Force Field.pdf:PDF},
  groups       = {Thermodynamics},
  journal  = {Journal of Chemical Theory and Computation},
  priority     = {prio1},
  publisher    = {American Chemical Society},
  urldate      = {2022-10-03},
}

 
@Article{Sigmund2020Currentstatefuture,
  author       = {Sigmund, Marie-Cathérine and Poelarends, Gerrit J.},
  journal      = {Nature Catalysis},
  title        = {Current state and future perspectives of engineered and artificial peroxygenases for the oxyfunctionalization of organic molecules},
  issn         = {2520-1158},
  number       = {9},
  pages        = {690--702},
  volume       = {3},
  copyright    = {2020 The Author(s), under exclusive licence to Springer Nature Limited},
  date         = {2020-09},
  doi          = {10.1038/s41929-020-00507-8},
  file         = {:Sigmund2020Currentstatefuture - Current State and Future Perspectives of Engineered and Artificial Peroxygenases for the Oxyfunctionalization of Organic Molecules.pdf:PDF},
  groups       = {Enzyme},
  journal  = {Nature Catalysis},
  keywords     = {Biocatalysis, Enzyme mechanisms, Oxidoreductases},
  language     = {en},
  priority     = {prio1},
  publisher    = {Nature Publishing Group},
  readstatus   = {skimmed},
  urldate      = {2022-11-14},
}

 
@Article{Sousa2017Applicationquantummechanics/molecular,
  author       = {Sousa, Sérgio Filipe and Ribeiro, António J. M. and Neves, Rui P. P. and Brás, Natércia F. and Cerqueira, Nuno M. F. S. A. and Fernandes, Pedro A. and Ramos, Maria João},
  journal      = {WIREs Computational Molecular Science},
  title        = {Application of quantum mechanics/molecular mechanics methods in the study of enzymatic reaction mechanisms},
  issn         = {1759-0884},
  number       = {2},
  pages        = {e1281},
  volume       = {7},
  date         = {2017},
  doi          = {10.1002/wcms.1281},
  file         = {:Sousa2017Applicationquantummechanics_molecular - Application of Quantum Mechanics_molecular Mechanics Methods in the Study of Enzymatic Reaction Mechanisms.pdf:PDF},
  groups       = {QMMM},
  journal  = {WIREs Computational Molecular Science},
  language     = {en},
  priority     = {prio2},
  urldate      = {2022-08-10},
}

 
@Article{Su2022Crystallinestructuresl,
  author       = {Su, Yangyang and Hessou, Etienne P. and Colombo, Estefania and Belletti, Gustavo and Moussadik, Ali and Lucas, Ivan T. and Frochot, Vincent and Daudon, Michel and Rouzière, Stéphan and Bazin, Dominique and Li, Kezhi and Quaino, Paola and Tielens, Frederik},
  title        = {Crystalline structures of l-cysteine and l-cystine: a combined theoretical and experimental characterization},
  issn         = {1438-2199},
  number       = {8},
  pages        = {1123--1133},
  volume       = {54},
  date         = {2022-08},
  doi          = {10.1007/s00726-022-03144-6},
  file         = {:Su2022Crystallinestructuresl - Crystalline Structures of L Cysteine and L Cystine_ a Combined Theoretical and Experimental Characterization.pdf:PDF},
  groups       = {Cysteine},
  journal  = {Amino Acids},
  keywords     = {Biominerals, Computer simulations, Crystalline structure, Characterization, L-cysteine, L-cystine},
  language     = {en},
  shorttitle   = {Crystalline structures of l-cysteine and l-cystine},
  urldate      = {2023-08-18},
}

 
@Article{Sun2017Twophasethermodynamic,
  author       = {Sun, Tao and Xian, Jiawei and Zhang, Huai and Zhang, Zhigang and Zhang, Yigang},
  journal      = {The Journal of Chemical Physics},
  title        = {Two-phase thermodynamic model for computing entropies of liquids reanalyzed},
  issn         = {0021-9606},
  number       = {19},
  pages        = {194505},
  volume       = {147},
  date         = {2017-11},
  doi          = {10.1063/1.5001798},
  file         = {:Sun2017Twophasethermodynamic - Two Phase Thermodynamic Model for Computing Entropies of Liquids Reanalyzed.pdf:PDF},
  groups       = {Thermodynamics},
  journal  = {The Journal of Chemical Physics},
  publisher    = {American Institute of Physics},
  urldate      = {2023-02-15},
}

 
@Article{Szabo2007Peroxynitritebiochemistrypathophysiology,
  author       = {Szabó, Csaba and Ischiropoulos, Harry and Radi, Rafael},
  journal      = {Nature Reviews Drug Discovery},
  title        = {Peroxynitrite: biochemistry, pathophysiology and development of therapeutics},
  issn         = {1474-1784},
  number       = {8},
  pages        = {662--680},
  volume       = {6},
  copyright    = {2007 Nature Publishing Group},
  date         = {2007-08},
  doi          = {10.1038/nrd2222},
  groups       = {Plasma},
  journal  = {Nature Reviews Drug Discovery},
  keywords     = {Biomedicine, general, Pharmacology/Toxicology, Biotechnology, Medicinal Chemistry, Molecular Medicine, Cancer Research},
  language     = {en},
  publisher    = {Nature Publishing Group},
  shorttitle   = {Peroxynitrite},
  urldate      = {2022-10-13},
}

@Article{Takai2014Chemicalmodificationamino,
  author     = {Takai, Eisuke and Kitamura, Tsuyoshi and Kuwabara, Junpei and Ikawa, Satoshi and Yoshizawa, Shunsuke and Shiraki, Kentaro and Kawasaki, Hideya and Arakawa, Ryuichi and Kitano, Katsuhisa},
  journal    = {Journal of Physics D: Applied Physics},
  title      = {Chemical modification of amino acids by atmospheric-pressure cold plasma in aqueous solution},
  year       = {2014},
  issn       = {0022-3727},
  month      = jun,
  number     = {28},
  pages      = {285403},
  volume     = {47},
  doi        = {10.1088/0022-3727/47/28/285403},
  file       = {:Takai2014Chemicalmodificationamino - Chemical Modification of Amino Acids by Atmospheric Pressure Cold Plasma in Aqueous Solution.pdf:PDF},
  groups     = {Cysteine},
  language   = {en},
  priority   = {prio3},
  publisher  = {IOP Publishing},
  readstatus = {read},
  url        = {https://dx.doi.org/10.1088/0022-3727/47/28/285403},
  urldate    = {2024-01-15},
}

@Book{Theory2009ChemicalReactivityTheory,
  editor    = {Pratim Kumar Chattaraj},
  publisher = {CRC Press},
  title     = {Chemical Reactivity Theory - A Density Functional View},
  date      = {2009},
  file      = {:Theory2009ChemicalReactivityTheory - Chemical Reactivity Theory a Density Functional View.pdf:PDF},
}

 
@Article{Thompson2022LAMMPSflexiblesimulation,
  author       = {Thompson, Aidan P. and Aktulga, H. Metin and Berger, Richard and Bolintineanu, Dan S. and Brown, W. Michael and Crozier, Paul S. and in  t Veld, Pieter J. and Kohlmeyer, Axel and Moore, Stan G. and Nguyen, Trung Dac and Shan, Ray and Stevens, Mark J. and Tranchida, Julien and Trott, Christian and Plimpton, Steven J.},
  title        = {{LAMMPS} - a flexible simulation tool for particle-based materials modeling at the atomic, meso, and continuum scales},
  issn         = {0010-4655},
  pages        = {108171},
  volume       = {271},
  date         = {2022-02},
  doi          = {10.1016/j.cpc.2021.108171},
  file         = {:Thompson2022LAMMPSflexiblesimulation - LAMMPS a Flexible Simulation Tool for Particle Based Materials Modeling at the Atomic, Meso, and Continuum Scales.pdf:PDF},
  groups       = {MD/Reax},
  journal  = {Computer Physics Communications},
  keywords     = {Molecular dynamics, Materials modeling, Parallel algorithms, LAMMPS},
  language     = {en},
  urldate      = {2023-05-17},
}

@Article{Tjell2018Diffusionratehydrogen,
  author   = {Tjell, Anders {{\O}}. and Almdal, Kristoffer},
  journal  = {Sensing and Bio-Sensing Research},
  title    = {Diffusion rate of hydrogen peroxide through water-swelled polyurethane membranes},
  year     = {2018},
  issn     = {2214-1804},
  month    = nov,
  pages    = {35--39},
  volume   = {21},
  file     = {:Tjell2018Diffusionratehydrogen - Diffusion Rate of Hydrogen Peroxide through Water Swelled Polyurethane Membranes.html:URL},
  groups   = {H2O2},
  keywords = {Hydrogen peroxide, Polymer membrane, Permeability, Diffusivity},
  url      = {https://www.sciencedirect.com/science/article/pii/S2214180418300795},
  urldate  = {2024-02-05},
}

 
@Article{Tofts2000Testliquidsquantitative,
  author       = {Tofts, P.s. and Lloyd, D. and Clark, C.a. and Barker, G.j. and Parker, G.j.m. and McConville, P. and Baldock, C. and Pope, J.m.},
  journal      = {Magnetic Resonance in Medicine},
  title        = {Test liquids for quantitative {MRI} measurements of self-diffusion coefficient in vivo},
  issn         = {1522-2594},
  number       = {3},
  pages        = {368--374},
  volume       = {43},
  date         = {2000},
  doi          = {10.1002/(SICI)1522-2594(200003)43:3<368::AID-MRM8>3.0.CO;2-B},
  journal  = {Magnetic Resonance in Medicine},
  keywords     = {diffusion coefficient, MRI, alkane, quality control},
  language     = {en},
  urldate      = {2023-03-10},
}

@Article{Tolouie2018Coldatmosphericplasma,
  author       = {Tolouie, Haniye and Mohammadifar, Mohammad Amin and Ghomi, Hamid and Hashemi, Maryam},
  title        = {Cold atmospheric plasma manipulation of proteins in food systems},
  issn         = {1040-8398},
  number       = {15},
  pages        = {2583--2597},
  volume       = {58},
  date         = {2018-10},
  doi          = {10.1080/10408398.2017.1335689},
  file         = {:Tolouie2018Coldatmosphericplasma - Cold Atmospheric Plasma Manipulation of Proteins in Food Systems.pdf:PDF},
  groups       = {Cysteine, Enzyme, Plasma},
  journal  = {Critical Reviews in Food Science and Nutrition},
  keywords     = {Cold plasma, protein structure, functional properties, enzymes, physico-chemical properties, techno-functional properties},
  pmid         = {28613926},
  publisher    = {Taylor \& Francis},
  readstatus   = {skimmed},
  urldate      = {2024-01-17},
}

@Article{Tsai2024Rapidsimulationglycoprotein,
  author   = {Tsai, Yu-Xi and Chang, Ning-En and Reuter, Klaus and Chang, Hao-Ting and Yang, Tzu-Jing and von B{\"{u}}low, S{\"{o}}ren and Sehrawat, Vidhi and Zerrouki, No{\ {e}}mie and Tuffery, Matthieu and Gecht, Michael and Grothaus, Isabell Louise and Colombi Ciacchi, Lucio and Wang, Yong-Sheng and Hsu, Min-Feng and Khoo, Kay-Hooi and Hummer, Gerhard and Hsu, Shang-Te Danny and Hanus, Cyril and Sikora, Mateusz},
  journal  = {Cell},
  title    = {Rapid simulation of glycoprotein structures by grafting and steric exclusion of glycan conformer libraries},
  year     = {2024},
  issn     = {0092-8674},
  month    = feb,
  number   = {5},
  pages    = {1296--1311.e26},
  volume   = {187},
  doi      = {10.1016/j.cell.2024.01.034},
  file     = {:Tsai2024Rapidsimulationglycoprotein - Rapid Simulation of Glycoprotein Structures by Grafting and Steric Exclusion of Glycan Conformer Libraries.pdf:PDF},
  keywords = {glycoproteins, glycans, mass spectrometry, molecular dynamics, cryo-EM, SAXS, N-cadherin, coronavirus S protein, GABAA receptor},
  priority = {prio1},
  ranking  = {rank5},
  url      = {https://www.sciencedirect.com/science/article/pii/S0092867424001016},
  urldate  = {2024-03-27},
}

@Article{Ullrich2007Enzymatichydroxylationaromatic,
  author       = {Ullrich, René and Hofrichter, Martin},
  title        = {Enzymatic hydroxylation of aromatic compounds},
  issn         = {1420-9071},
  number       = {3},
  pages        = {271--293},
  volume       = {64},
  date         = {2007-02},
  doi          = {10.1007/s00018-007-6362-1},
  file         = {:Ullrich2007Enzymatichydroxylationaromatic - Enzymatic Hydroxylation of Aromatic Compounds.pdf:PDF},
  groups       = {Enzyme},
  journal  = {Cellular and Molecular Life Sciences},
  keywords     = {Dioxygenase, monooxygenase, peroxygenase, peroxidase, P450, tyrosinase, laccase, hydroxylradicals},
  language     = {en},
  priority     = {prio1},
  ranking      = {rank5},
  readstatus   = {skimmed},
  urldate      = {2023-10-09},
}

@Article{Vacha2004Adsorptionatmosphericallyrelevant,
  author       = {Robert Vácha and Petr Slavíček and Martin Mucha and Barbara J. Finlayson-Pitts and Pavel Jungwirth},
  title        = {Adsorption of atmospherically relevant gases at the air/water interface: Free energy profiles of aqueous solvation of N 2, O 2, O 3, OH, H 2O, HO 2, and H 2O 2},
  issn         = {1089-5639},
  pages        = {11573--11579},
  volume       = {108},
  comment      = {- okay its not actually my topic it is about reactions at the liquid/gas interface in the troposphere
- but the modelling they did eg. the mothod looks quite promissing
- the thoery of the henrys law could be usefull for my calculations
- but I am not sure how to realize it with my methods
- is there a different way to calculate the PMF than how they did it?
- How to do that with reactive force field?
- factum est: all moclecules show a minimum of free energy at the interface and have a higher concentration of the molecules there
- for "my experimental reality" this means that prpably a lot of the plasma generated H2O2 (and other moloecules) are stopped at the surface 
- at least under equilibrium conditions
- what difference makes the extrac froce/energy due to the stream from the plasma jet?},
  date         = {2004-12},
  doi          = {10.1021/JP046268K/ASSET/IMAGES/LARGE/JP046268KF00005.JPEG},
  file         = {:Vacha2004Adsorptionatmosphericallyrelevant - Adsorption of Atmospherically Relevant Gases at the Air_water Interface_ Free Energy Profiles of Aqueous Solvation of N 2, O 2, O 3, OH, H 2O, HO 2, and H 2O 2.pdf:PDF},
  groups       = {H2O2, MD/Reax},
  issue        = {52},
  journal  = {Journal of Physical Chemistry A},
  priority     = {prio1},
  publisher    = {American Chemical Society},
  readstatus   = {read},
}

 
@Article{Valderrama2002SuicideInactivationPeroxidases,
  author       = {Valderrama, Brenda and Ayala, Marcela and Vazquez-Duhalt, Rafael},
  journal      = {Chemistry \& Biology},
  title        = {Suicide {Inactivation} of {Peroxidases} and the {Challenge} of {Engineering} {More} {Robust} {Enzymes}},
  issn         = {1074-5521},
  number       = {5},
  pages        = {555--565},
  volume       = {9},
  date         = {2002-05},
  year         = {2002},
  doi          = {10.1016/S1074-5521(02)00149-7},
  file         = {:Valderrama2002SuicideInactivationPeroxidases - Suicide Inactivation of Peroxidases and the Challenge of Engineering More Robust Enzymes.pdf:PDF},
  groups       = {Enzyme},
  language     = {en},
  priority     = {prio1},
  urldate      = {2022-09-27},
}

 
@Article{Vasudevan1990Deactivationcatalasehydrogen,
  author       = {Vasudevan, P. T. and Weiland, R. H.},
  journal      = {Biotechnology and Bioengineering},
  title        = {Deactivation of catalase by hydrogen peroxide},
  issn         = {0006-3592},
  number       = {8},
  pages        = {783--789},
  volume       = {36},
  date         = {1990-10},
  year         = {1990},
  doi          = {10.1002/bit.260360805},
  file         = {:Vasudevan1990Deactivationcatalasehydrogen - Deactivation of Catalase by Hydrogen Peroxide.pdf:PDF},
  groups       = {Enzyme},
  language     = {eng},
  pmid         = {18597274},
  priority     = {prio2},
}

@Article{Vennelakanti2022Harderbetterfaster,
  author       = {Vennelakanti, Vyshnavi and Nazemi, Azadeh and Mehmood, Rimsha and Steeves, Adam H. and Kulik, Heather J.},
  journal      = {Current Opinion in Structural Biology},
  title        = {Harder, better, faster, stronger: {Large}-scale {QM} and {QM}/{MM} for predictive modeling in enzymes and proteins},
  issn         = {0959-440X},
  pages        = {9--17},
  volume       = {72},
  date         = {2022-02},
  doi          = {10.1016/j.sbi.2021.07.004},
  file         = {:Vennelakanti2022Harderbetterfaster - Harder, Better, Faster, Stronger_ Large Scale QM and QM_MM for Predictive Modeling in Enzymes and Proteins.pdf:PDF},
  groups       = {QMMM, Enzyme},
  journal  = {Current Opinion in Structural Biology},
  language     = {en},
  ranking      = {rank2},
  readstatus   = {read},
  shorttitle   = {Harder, better, faster, stronger},
  urldate      = {2022-07-19},
}

@Article{Verlackt2017MechanismsPeptideOxidation,
  author     = {Verlackt, C. C. W. and Van Boxem, W. and Dewaele, D. and Lemi{\`{e}}re, F. and Sobott, F. and Benedikt, J. and Neyts, E. C. and Bogaerts, A.},
  journal    = {The Journal of Physical Chemistry C},
  title      = {Mechanisms of {Peptide} {Oxidation} by {Hydroxyl} {Radicals}: {Insight} at the {Molecular} {Scale}},
  year       = {2017},
  issn       = {1932-7447},
  month      = mar,
  number     = {10},
  pages      = {5787--5799},
  volume     = {121},
  doi        = {10.1021/acs.jpcc.6b12278},
  file       = {:Verlackt2017MechanismsPeptideOxidation - Mechanisms of Peptide Oxidation by Hydroxyl Radicals_ Insight at the Molecular Scale.pdf:PDF},
  groups     = {Cysteine},
  priority   = {prio1},
  publisher  = {American Chemical Society},
  shorttitle = {Mechanisms of {Peptide} {Oxidation} by {Hydroxyl} {Radicals}},
  urldate    = {2024-02-15},
}

@Article{Verstraelen2013ACKS2atomcondensed,
  author       = {Verstraelen, T. and Ayers, P. W. and Van Speybroeck, V. and Waroquier, M.},
  title        = {{ACKS2}: atom-condensed {Kohn}-{Sham} {DFT} approximated to second order},
  issn         = {1089-7690},
  number       = {7},
  pages        = {074108},
  volume       = {138},
  date         = {2013-02},
  doi          = {10.1063/1.4791569},
  file         = {:Verstraelen2013ACKS2atomcondensed - ACKS2_ Atom Condensed Kohn Sham DFT Approximated to Second Order.pdf:PDF},
  journal  = {The Journal of Chemical Physics},
  language     = {eng},
  pmid         = {23444998},
  shorttitle   = {{ACKS2}},
}

 
@Article{Vidossich2012Catalasesversusperoxidases,
  author       = {Vidossich, Pietro and Alfonso-Prieto, Mercedes and Rovira, Carme},
  journal      = {2012},
  title        = {Catalases versus peroxidases: {DFT} investigation of {H2O2} oxidation in models systems and implications for heme protein engineering},
  year         = {Journal of Inorganic Biochemistry},
  issn         = {0162-0134},
  pages        = {292--297},
  volume       = {117},
  date         = {2012-12},
  doi          = {10.1016/j.jinorgbio.2012.07.002},
  file         = {:Vidossich2012Catalasesversusperoxidases - Catalases Versus Peroxidases_ DFT Investigation of H2O2 Oxidation in Models Systems and Implications for Heme Protein Engineering.pdf:PDF},
  groups       = {Enzyme, DFT},
  journal  = {Journal of Inorganic Biochemistry},
  keywords     = {Density Functional Theory, Catalases, Peroxidases, Hydrogen peroxide},
  language     = {en},
  priority     = {prio1},
  series       = {Special {Issue} from the {Eleventh} {International} {Symposium} on {Applied} {Bioinorganic} {Chemistry}},
  shorttitle   = {Catalases versus peroxidases},
  urldate      = {2023-04-04},
}

@Article{Wang2021Reactiveforcefield,
  author       = {Huichao Wang and Tong Zhao and Shuhui Yang and Liang Zou and Xiaolong Wang and Yuantao Zhang},
  title        = {Reactive force field-based molecular dynamics simulation of the interaction between plasma reactive oxygen species and the receptor-binding domain of the spike protein in the capsid protein of SARS-CoV-2},
  issn         = {0022-3727},
  pages        = {095401},
  volume       = {55},
  date         = {2021-11},
  doi          = {10.1088/1361-6463/AC360E},
  file         = {:Wang2021Reactiveforcefield - Reactive Force Field Based Molecular Dynamics Simulation of the Interaction between Plasma Reactive Oxygen Species and the Receptor Binding Domain of the Spike Protein in the Capsid Protein of SARS CoV 2.pdf:PDF},
  groups       = {MD/Reax, Plasma, Pharmacy/Virology},
  issue        = {9},
  journal  = {Journal of Physics D: Applied Physics},
  keywords     = {RBD, SARS-CoV-2, cold atmospheric plasma, molecular dynamics, reactive oxygen species},
  priority     = {prio1},
  publisher    = {IOP Publishing},
  readstatus   = {skimmed},
}

@Article{WapshottStehli2021situH2O2generation,
  author       = {Wapshott-Stehli, Hannah L. and Grunden, Amy M.},
  title        = {In situ {H2O2} generation methods in the context of enzyme biocatalysis},
  issn         = {0141-0229},
  pages        = {109744},
  volume       = {145},
  date         = {2021-04},
  year         = {2021},
  doi          = {10.1016/j.enzmictec.2021.109744},
  file         = {:WapshottStehli2021situH2O2generation - In Situ H2O2 Generation Methods in the Context of Enzyme Biocatalysis.pdf:PDF},
  journal  = {Enzyme and Microbial Technology},
  keywords     = {Hydrogen peroxide, Peroxidases, Unspecific peroxygenases, Biocatalysis},
  urldate      = {2023-10-17},
}

@Article{Wen2017AtomisticmechanismsSi,
  author       = {Wen, Jialin and Ma, Tianbao and Zhang, Weiwei and van Duin, Adri C. T. and Lu, Xinchun},
  title        = {Atomistic mechanisms of {Si} chemical mechanical polishing in aqueous {H2O2}: {ReaxFF} reactive molecular dynamics simulations},
  issn         = {0927-0256},
  pages        = {230--238},
  volume       = {131},
  date         = {2017-04},
  doi          = {10.1016/j.commatsci.2017.02.005},
  file         = {:Wen2017AtomisticmechanismsSi - Atomistic Mechanisms of Si Chemical Mechanical Polishing in Aqueous H2O2_ ReaxFF Reactive Molecular Dynamics Simulations.pdf:PDF},
  journal  = {Computational Materials Science},
  keywords     = {Silicon, Chemical mechanical polishing, HO, ReaxFF, Molecular dynamics simulation},
  shorttitle   = {Atomistic mechanisms of {Si} chemical mechanical polishing in aqueous {H2O2}},
  urldate      = {2023-10-09},
}

 
@Article{Whitesides2004WhitesidesGroupWriting,
  author       = {Whitesides, G. M.},
  title        = {Whitesides  {Group}: {Writing} a {Paper}},
  issn         = {1521-4095},
  number       = {15},
  pages        = {1375--1377},
  volume       = {16},
  copyright    = {Copyright © 2004 WILEY-VCH Verlag GmbH \& Co. KGaA, Weinheim},
  date         = {2004},
  doi          = {10.1002/adma.200400767},
  file         = {:Whitesides2004WhitesidesGroupWriting - Whitesides' Group_ Writing a Paper.pdf:PDF},
  journal  = {Advanced Materials},
  shorttitle   = {Whitesides' {Group}},
  urldate      = {2023-07-13},
}

@Article{Wijma2015EnantioselectiveEnzymesComputational,
  author       = {Hein J Wijma and Robert J Floor and Sinisa Bjelic and Siewert J Marrink and David Baker and Dick B Janssen and H J Wijma and R J Floor and + S J Marrink and D B Janssen and S J Marrink and S Bjelic and D Baker},
  title        = {Enantioselective Enzymes by Computational Design and In Silico Screening},
  issn         = {1521-3773},
  pages        = {3726--3730},
  volume       = {54},
  date         = {2015-03},
  doi          = {10.1002/ANIE.201411415},
  file         = {:Wijma2015EnantioselectiveEnzymesComputational - Enantioselective Enzymes by Computational Design and in Silico Screening.pdf:PDF},
  groups       = {Enzyme, H2O2},
  issue        = {12},
  journal  = {Angewandte Chemie International Edition},
  keywords     = {biocatalysis, computational design, epoxide hydrolase, screening, stereoselectivity},
  pmid         = {25651000},
  publisher    = {John Wiley & Sons, Ltd},
}

@Article{Wu2021BiocatalysisEnzymaticSynthesis,
  author       = {Shuke Wu and Radka Snajdrova and Jeffrey C. Moore and Kai Baldenius and Uwe T. Bornscheuer},
  title        = {Biocatalysis: Enzymatic Synthesis for Industrial Applications},
  issn         = {1521-3773},
  pages        = {88--119},
  volume       = {60},
  date         = {2021-01},
  year         = {2021},
  doi          = {10.1002/ANIE.202006648},
  file         = {:Wu2021BiocatalysisEnzymaticSynthesis - Biocatalysis_ Enzymatic Synthesis for Industrial Applications.pdf:PDF},
  groups       = {Catalysis/Biocatalysis},
  issue        = {1},
  journal  = {Angewandte Chemie International Edition},
  keywords     = {biocatalysis, enzyme catalysis, industrial catalysis, organic synthesis, stereoselectivity},
  pmid         = {32558088},
  publisher    = {John Wiley & Sons, Ltd},
  ranking      = {rank5},
}

@Article{Yadav2018Insightmoleculardynamic,
  author       = {Dharmendra K. Yadav and Surendra Kumar and Eun Ha Choi and Praveen Sharma and Sanjeev Misra and Mi Hyun Kim},
  title        = {Insight into the molecular dynamic simulation studies of reactive oxygen species in native skin membrane},
  issn         = {1663-9812},
  pages        = {644},
  volume       = {9},
  date         = {2018-06},
  doi          = {10.3389/FPHAR.2018.00644/BIBTEX},
  file         = {:Yadav2018Insightmoleculardynamic - Insight into the Molecular Dynamic Simulation Studies of Reactive Oxygen Species in Native Skin Membrane.pdf:PDF},
  groups       = {MD/Reax},
  issue        = {JUN},
  journal  = {Frontiers in Pharmacology},
  keywords     = {Free energy profile, Lipid peroxidation, Molecular dynamics simulation, Oxidative stress, Reactive oxygen species},
  priority     = {prio2},
  publisher    = {Frontiers Media S.A.},
}

 
@Article{Yang2015Rapidpredictionsolvation,
  author       = {Yang, Li and Lin, Shiang-Tai},
  journal      = {AIChE Journal},
  title        = {Rapid prediction of solvation free energy and vapor pressure of liquid and solid from molecular dynamics simulation},
  issn         = {1547-5905},
  number       = {7},
  pages        = {2298--2306},
  volume       = {61},
  comment      = {Self Solvation - not solavtion energy in water!},
  date         = {2015},
  doi          = {10.1002/aic.14859},
  file         = {:Yang2015Rapidpredictionsolvation - Rapid Prediction of Solvation Free Energy and Vapor Pressure of Liquid and Solid from Molecular Dynamics Simulation.pdf:PDF},
  groups       = {Thermodynamics},
  journal  = {AIChE Journal},
  keywords     = {solvation free energy, vapor pressure, two-phase thermodynamic model, thermodynamic integration, free energy of liquid, free energy of solid},
  language     = {en},
  readstatus   = {read},
  urldate      = {2023-02-07},
}

@Article{Yayci2020MicroscaleAtmosphericPressure,
  author       = {Abdulkadir Yayci and Tim Dirks and Friederike Kogelheide and Miguel Alcalde and Frank Hollmann and Peter Awakowicz and Julia E. Bandow},
  title        = {Microscale Atmospheric Pressure Plasma Jet as a Source for Plasma-Driven Biocatalysis},
  issn         = {1867-3899},
  pages        = {5893--5897},
  volume       = {12},
  date         = {2020-12},
  year         = {2020},
  doi          = {10.1002/CCTC.202001225},
  file         = {:Yayci2020MicroscaleAtmosphericPressure - Microscale Atmospheric Pressure Plasma Jet As a Source for Plasma Driven Biocatalysis.pdf:PDF},
  groups       = {Catalysis/Biocatalysis, Plasma},
  issue        = {23},
  journal  = {ChemCatChem},
  keywords     = {atmospheric pressure plasma, biocatalysis, hydrogen peroxide, peroxygenase, plasma chemistry},
  publisher    = {John Wiley & Sons, Ltd},
  readstatus   = {read},
}

@Article{Yayci2020PlasmaDrivenSitu,
  author       = {Abdulkadir Yayci and Álvaro Gómez Baraibar and Marco Krewing and Elena Fernandez Fueyo and Frank Hollmann and Miguel Alcalde and Robert Kourist and Julia E. Bandow},
  title        = {Plasma-Driven in Situ Production of Hydrogen Peroxide for Biocatalysis},
  issn         = {1864-564X},
  pages        = {2072--2079},
  volume       = {13},
  date         = {2020-04},
  year         = {2020},
  doi          = {10.1002/CSSC.201903438},
  file         = {:Yayci2020PlasmaDrivenSitu - Plasma Driven in Situ Production of Hydrogen Peroxide for Biocatalysis.pdf:PDF},
  groups       = {Catalysis/Biocatalysis, Plasma},
  issue        = {8},
  journal  = {ChemSusChem},
  keywords     = {biocatalysis, peroxidase, peroxides, peroxygenase, plasma chemistry},
  pmid         = {32026604},
  publisher    = {John Wiley & Sons, Ltd},
  readstatus   = {read},
}

@Article{Yayci2020Protectionstrategiesbiocatalytic,
  author       = {Abdulkadir Yayci and Tim Dirks and Friederike Kogelheide and Miguel Alcalde and Frank Hollmann and Peter Awakowicz and Julia E. Bandow},
  title        = {Protection strategies for biocatalytic proteins under plasma treatment},
  issn         = {0022-3727},
  pages        = {035204},
  volume       = {54},
  date         = {2020-10},
  year      = {2020},
  doi          = {10.1088/1361-6463/ABB979},
  file         = {:Yayci2020Protectionstrategiesbiocatalytic - Protection Strategies for Biocatalytic Proteins under Plasma Treatment.pdf:PDF},
  groups       = {Catalysis/Biocatalysis, Plasma},
  issue        = {3},
  journal  = {Journal of Physics D: Applied Physics},
  keywords     = {Biocatalysis, Dielectric barrier discharge, Immobilization},
  publisher    = {IOP Publishing},
  readstatus   = {read},
}

@Article{Yu2012Theoreticalstudyhydration,
  author       = {Chunyang Yu and Lidong Gong and Zhongzhi Yang},
  title        = {Theoretical study on the hydration of hydrogen peroxide in terms of ab initio method and atom-bond electronegativity equalization method fused into molecular mechanics},
  issn         = {1673-3614},
  pages        = {287--299},
  volume       = {6},
  date         = {2012-01},
  doi          = {10.1007/S11458-011-0259-0},
  file         = {:Yu2012Theoreticalstudyhydration - Theoretical Study on the Hydration of Hydrogen Peroxide in Terms of Ab Initio Method and Atom Bond Electronegativity Equalization Method Fused into Molecular Mechanics.pdf:PDF},
  groups       = {H2O2},
  issue        = {4},
  journal  = {Frontiers of Chemistry in China 2011 6:4},
  keywords     = {Chemistry/Food Science, Hydrogen peroxide, Water, general},
  publisher    = {Springer},
  readstatus   = {skimmed},
}

@Article{Yusupov2014Reactivemoleculardynamics,
  author       = {M. Yusupov and E. C. Neyts and P. Simon and G. Berdiyorov and R. Snoeckx and A. C.T. Van Duin and A. Bogaerts},
  title        = {Reactive molecular dynamics simulations of oxygen species in a liquid water layer of interest for plasma medicine},
  issn         = {0022-3727},
  pages        = {025205},
  volume       = {47},
  date         = {2014-01},
  doi          = {10.1088/0022-3727/47/2/025205},
  file         = {:Yusupov2014Reactivemoleculardynamics - Reactive Molecular Dynamics Simulations of Oxygen Species in a Liquid Water Layer of Interest for Plasma Medicine.pdf:PDF},
  groups       = {MD/Reax, Plasma, H2O2},
  issue        = {2},
  journal  = {Journal of Physics D: Applied Physics},
  priority     = {prio1},
  publisher    = {IOP Publishing Ltd.},
  readstatus   = {read},
}

@Article{Zech2021Spikeresidue403,
  author       = {Fabian Zech and Daniel Schniertshauer and Christoph Jung and Alexandra Herrmann and Arne Cordsmeier and Qinya Xie and Rayhane Nchioua and Caterina Prelli Bozzo and Meta Volcic and Lennart Koepke and Janis A. Müller and Jana Krüger and Sandra Heller and Steffen Stenger and Markus Hoffmann and Stefan Pöhlmann and Alexander Kleger and Timo Jacob and Karl Klaus Conzelmann and Armin Ensser and Konstantin M.J. Sparrer and Frank Kirchhoff},
  title        = {Spike residue 403 affects binding of coronavirus spikes to human ACE2},
  issn         = {2041-1723},
  pages        = {1--10},
  volume       = {12},
  date         = {2021-11},
  doi          = {10.1038/s41467-021-27180-0},
  file         = {:Zech2021Spikeresidue403 - Spike Residue 403 Affects Binding of Coronavirus Spikes to Human ACE2.pdf:PDF},
  groups       = {Pharmacy/Virology},
  issue        = {1},
  journal  = {Nature Communications 2021 12:1},
  keywords     = {Microbiology, Molecular biology},
  pmid         = {34824253},
  priority     = {prio3},
  publisher    = {Nature Publishing Group},
}

@Article{Zhang2009Thermaldecompositionhydrazines,
  author       = {Luzheng Zhang and Adri C.T. Van Duin and Sergey V. Zybin and William A. Goddard},
  title        = {Thermal decomposition of hydrazines from reactive dynamics using the reaxff reactive force field},
  issn         = {1520-6106},
  pages        = {10770--10778},
  volume       = {113},
  date         = {2009-08},
  doi          = {10.1021/JP900194D/SUPPL_FILE/JP900194D_SI_001.PDF},
  file         = {:Zhang2009Thermaldecompositionhydrazines - Thermal Decomposition of Hydrazines from Reactive Dynamics Using the Reaxff Reactive Force Field.pdf:PDF},
  groups       = {H2O2, Force field, MD/Reax},
  issue        = {31},
  journal  = {Journal of Physical Chemistry B},
  publisher    = {American Chemical Society},
}

@Article{Zhang2017SecondGenerationReaxFF,
  author       = {Weiwei Zhang and Adri C.T. Van Duin},
  title        = {Second-Generation ReaxFF Water Force Field: Improvements in the Description of Water Density and OH-Anion Diffusion},
  issn         = {1520-5207},
  pages        = {6021--6032},
  volume       = {121},
  date         = {2017-06},
  doi          = {10.1021/ACS.JPCB.7B02548/SUPPL_FILE/JP7B02548_SI_001.PDF},
  file         = {:Zhang2017SecondGenerationReaxFF - Second Generation ReaxFF Water Force Field_ Improvements in the Description of Water Density and OH Anion Diffusion.pdf:PDF},
  groups       = {Force field, MD/Reax},
  issue        = {24},
  journal  = {Journal of Physical Chemistry B},
  keywords     = {force filed},
  pmid         = {28570806},
  publisher    = {American Chemical Society},
}

@Article{Zhang2018ImprovementReaxFFDescription,
  author       = {Weiwei Zhang and Adri C.T. Van Duin},
  title        = {Improvement of the ReaxFF Description for Functionalized Hydrocarbon/Water Weak Interactions in the Condensed Phase},
  issn         = {1520-5207},
  pages        = {4083--4092},
  volume       = {122},
  date         = {2018-04},
  doi          = {10.1021/ACS.JPCB.8B01127/ASSET/IMAGES/LARGE/JP-2018-01127D_0005.JPEG},
  file         = {:Zhang2018ImprovementReaxFFDescription - Improvement of the ReaxFF Description for Functionalized Hydrocarbon_Water Weak Interactions in the Condensed Phase.pdf:PDF},
  groups       = {Force field, MD/Reax},
  issue        = {14},
  journal  = {Journal of Physical Chemistry B},
  pmid         = {29518340},
  publisher    = {American Chemical Society},
  readstatus   = {skimmed},
}

@Article{Zhang2018ImprovementReaxFFDescriptiona,
  author    = {Zhang, Weiwei and van Duin, Adri C. T.},
  journal   = {The Journal of Physical Chemistry B},
  title     = {Improvement of the {ReaxFF} {Description} for {Functionalized} {Hydrocarbon}/{Water} {Weak} {Interactions} in the {Condensed} {Phase}},
  year      = {2018},
  issn      = {1520-6106},
  month     = apr,
  number    = {14},
  pages     = {4083--4092},
  volume    = {122},
  doi       = {10.1021/acs.jpcb.8b01127},
  file      = {Full Text PDF:https\://pubs.acs.org/doi/pdf/10.1021/acs.jpcb.8b01127:application/pdf},
  groups    = {Force field},
  publisher = {American Chemical Society},
  url       = {https://doi.org/10.1021/acs.jpcb.8b01127},
  urldate   = {2023-11-02},
}

 
@Article{Zhang2021NovelStructuresType,
  author       = {Zhang, Li and Liu, Meiruo and Bao, Luyao and Boström, Kristina I. and Yao, Yucheng and Li, Jixi and Gu, Shaohua and Ji, Chaoneng},
  title        = {Novel {Structures} of {Type} 1 {Glyceraldehyde}-3-phosphate {Dehydrogenase} from {Escherichia} coli {Provide} {New} {Insights} into the {Mechanism} of {Generation} of 1,3-{Bisphosphoglyceric} {Acid}},
  issn         = {2218-273X},
  number       = {11},
  pages        = {1565},
  volume       = {11},
  copyright    = {http://creativecommons.org/licenses/by/3.0/},
  date         = {2021-11},
  doi          = {10.3390/biom11111565},
  file         = {:Zhang2021NovelStructuresType - Novel Structures of Type 1 Glyceraldehyde 3 Phosphate Dehydrogenase from Escherichia Coli Provide New Insights into the Mechanism of Generation of 1,3 Bisphosphoglyceric Acid.pdf:PDF},
  journal  = {Biomolecules},
  keywords     = {\textit{Escherichia coli} type 1 GAPDH, 1, 3-diphosphoglycerate, BPG, thioacyl intermediate structure, catalytic process},
  language     = {en},
  publisher    = {Multidisciplinary Digital Publishing Institute},
  urldate      = {2023-05-24},
}

@Article{Zhao2019HowBreakJanus,
  author       = {Zexin Zhao and Dongming Lan and Xiyu Tan and Frank Hollmann and Uwe T. Bornscheuer and Bo Yang and Yonghua Wang},
  title        = {How to Break the Janus Effect of H 2 O 2 in Biocatalysis? Understanding Inactivation Mechanisms to Generate more Robust Enzymes},
  issn         = {2155-5435},
  pages        = {2916--2921},
  volume       = {9},
  date         = {2019-04},
  doi          = {10.1021/ACSCATAL.8B04948/SUPPL_FILE/CS8B04948_SI_001.PDF},
  file         = {:Zhao2019HowBreakJanus - How to Break the Janus Effect of H 2 O 2 in Biocatalysis_ Understanding Inactivation Mechanisms to Generate More Robust Enzymes.pdf:PDF},
  groups       = {H2O2, Enzyme},
  issue        = {4},
  journal  = {ACS Catalysis},
  keywords     = {H 2 O 2, QM/MM MD, epoxidation, inactivation, lipase, multiscale MD},
  publisher    = {American Chemical Society},
}

@Comment{jabref-meta: databaseType:bibtex;}

@Comment{jabref-meta: grouping:
0 AllEntriesGroup:;
1 StaticGroup:DFT\;0\;1\;0x8a8a8aff\;\;\;;
1 StaticGroup:MD/Reax\;0\;0\;0x8a8a8aff\;\;\;;
1 StaticGroup:Force field\;0\;1\;0x8a8a8aff\;\;\;;
1 StaticGroup:QMMM\;0\;1\;0x8a8a8aff\;\;\;;
1 StaticGroup:Catalysis/Biocatalysis\;0\;1\;0x8a8a8aff\;\;\;;
1 StaticGroup:Enzyme\;0\;1\;0x8a8a8aff\;\;\;;
1 StaticGroup:H2O2\;0\;1\;0x8a8a8aff\;\;\;;
1 StaticGroup:Plasma\;0\;1\;0x8a8a8aff\;\;\;;
1 StaticGroup:Pharmacy/Virology\;0\;0\;0x8a8a8aff\;\;\;;
1 StaticGroup:Thermodynamics\;0\;0\;0x8a8a8aff\;\;\;;
1 StaticGroup:Cysteine\;0\;1\;\;\;\;;
}

@Comment{jabref-meta: keypatterndefault:[auth][year][shorttitle];}

@Comment{jabref-meta: saveActions:disabled;
all-text-fields[identity]
date[normalize_date]
month[normalize_month]
pages[normalize_page_numbers]
;}

@Comment{jabref-meta: saveOrderConfig:specified;citationkey;false;author;false;title;false;year;false;journal;false;}
